# Supplementary material for: Exploring Immune Cell Diversity in the Lacrimal Glands of Healthy Mice: A Single-Cell RNA-Sequencing Atlas
Source: Int J Mol Sci. 2024 Jan 19;25(2):1208. doi: 10.3390/ijms25021208 (PMC10816500; doi:10.3390/ijms25021208)
Supplement: Supplementary file 1 [file ijms-25-01208-s001.zip]

Archive with 4 entries (4 files):
- ijms-2766697 - Supplementary Figures.pdf
- Supplementary Table S2. All DEGs in Each Cell Type.xlsx
- Supplementary Table. S1  Antibody list.xlsx
- Supplementary Table. S3  Software and algorithm.xlsx
