# Supplementary material for: Exploring Immune Cell Diversity in the Lacrimal Glands of Healthy Mice: A Single-Cell RNA-Sequencing Atlas
Source: Int J Mol Sci. 2024 Jan 19;25(2):1208. doi: 10.3390/ijms25021208 (PMC10816500; doi:10.3390/ijms25021208)
Supplement: Supplementary file 1 [file ijms-25-01208-s001.zip › Supplementary Table S2. All DEGs in Each Cell Type.xlsx]

## Sheet: Immune cells
Table S2. Differentially Expressed Genes in Each Cell Type, Related to Figure 1, Figure S1.
gene	p_val	avg_log2FC	pct.1	pct.2	p_val_adj	cluster
Rora	0	2.13685	0.614	0.242	0	CD4+ T cells
Odc1	0	1.85009	0.631	0.371	0	CD4+ T cells
Icos	0	1.71784	0.362	0.095	0	CD4+ T cells
Cd3g	0	1.56209	0.56	0.213	0	CD4+ T cells
Trbc2	0	1.42193	0.54	0.238	0	CD4+ T cells
AY036118	0	0.837168	0.94	0.896	0	CD4+ T cells
Cd4	0	0.628833	0.988	0.963	0	CD4+ T cells
Gm42418	0	0.625278	1	1	0	CD4+ T cells
Tpt1	0	0.551249	0.995	0.989	0	CD4+ T cells
mt-Atp6	6.33327e-304	0.489543	0.994	0.991	2.0447e-299	CD4+ T cells
Rpl12	3.50728e-292	0.695361	0.96	0.913	1.13232e-287	CD4+ T cells
Sub1	1.98531e-276	1.00935	0.824	0.696	6.40958e-272	CD4+ T cells
Rps13	8.36804e-272	0.657822	0.957	0.912	2.70162e-267	CD4+ T cells
Rps15a	4.38028e-269	0.616838	0.979	0.939	1.41417e-264	CD4+ T cells
Rps16	9.70925e-269	0.590068	0.977	0.948	3.13463e-264	CD4+ T cells
Gramd3	4.02404e-266	1.57965	0.389	0.145	1.29916e-261	CD4+ T cells
Tnfaip3	4.56959e-264	1.12792	0.721	0.519	1.47529e-259	CD4+ T cells
Rpl13a	3.84048e-261	0.694589	0.934	0.902	1.2399e-256	CD4+ T cells
Cd28	1.68054e-246	1.48127	0.415	0.174	5.42562e-242	CD4+ T cells
Eif1	5.54128e-237	0.697222	0.898	0.871	1.789e-232	CD4+ T cells
Ets1	7.48084e-223	1.24314	0.498	0.259	2.41519e-218	CD4+ T cells
Cd3d	7.10358e-222	1.16721	0.44	0.194	2.29339e-217	CD4+ T cells
Btg1	8.45015e-221	0.724177	0.9	0.817	2.72813e-216	CD4+ T cells
Vps37b	3.10796e-219	0.929182	0.698	0.456	1.0034e-214	CD4+ T cells
Rps24	5.3989e-219	0.521858	0.982	0.96	1.74303e-214	CD4+ T cells
Rpl18a	1.26485e-213	0.526883	0.963	0.946	4.08358e-209	CD4+ T cells
Rps27	5.1261e-206	0.526456	0.977	0.934	1.65496e-201	CD4+ T cells
Trac	3.72872e-193	1.19815	0.371	0.157	1.20382e-188	CD4+ T cells
Rplp2	1.65543e-192	0.569758	0.93	0.899	5.34454e-188	CD4+ T cells
Rpl27	3.34868e-180	0.527065	0.949	0.921	1.08112e-175	CD4+ T cells
Itk	1.10356e-178	1.14345	0.385	0.177	3.56284e-174	CD4+ T cells
Rplp1	1.62669e-170	0.442326	0.981	0.972	5.25178e-166	CD4+ T cells
Ddx5	2.8013e-162	0.590985	0.903	0.884	9.04401e-158	CD4+ T cells
Gm26917	1.48665e-161	0.958087	0.476	0.283	4.79964e-157	CD4+ T cells
Rpl19	2.49464e-159	0.491254	0.942	0.933	8.05394e-155	CD4+ T cells
Hif1a	1.7133e-157	1.30316	0.372	0.192	5.53139e-153	CD4+ T cells
Emb	6.05591e-149	1.14772	0.521	0.339	1.95515e-144	CD4+ T cells
mt-Nd1	1.12155e-144	0.546547	0.876	0.86	3.62093e-140	CD4+ T cells
Srsf5	2.82304e-144	0.758906	0.724	0.659	9.11417e-140	CD4+ T cells
Rps23	9.18676e-144	0.533093	0.886	0.876	2.96595e-139	CD4+ T cells
Ifngr1	1.5795e-139	1.1035	0.46	0.287	5.09941e-135	CD4+ T cells
Aebp2	4.63195e-137	1.19523	0.34	0.174	1.49543e-132	CD4+ T cells
Rpl17	1.18067e-135	0.469235	0.93	0.913	3.8118e-131	CD4+ T cells
Rps10	2.27978e-133	0.480232	0.92	0.903	7.36028e-129	CD4+ T cells
Rpl27a	3.52122e-130	0.404741	0.96	0.941	1.13683e-125	CD4+ T cells
mt-Co3	7.83472e-129	0.316629	0.993	0.989	2.52944e-124	CD4+ T cells
Fam107b	4.92089e-126	1.08335	0.411	0.248	1.58871e-121	CD4+ T cells
Cd3e	2.63718e-125	1.00547	0.32	0.154	8.51414e-121	CD4+ T cells
Gna13	7.68879e-125	0.93892	0.57	0.45	2.48232e-120	CD4+ T cells
Rpl30	1.53536e-124	0.431259	0.952	0.924	4.95691e-120	CD4+ T cells
mt-Co2	4.79779e-120	0.325258	0.98	0.977	1.54897e-115	CD4+ T cells
Rpl5	6.15629e-116	0.523485	0.839	0.833	1.98756e-111	CD4+ T cells
Lat	7.41454e-114	0.983319	0.264	0.119	2.39378e-109	CD4+ T cells
Rpl18	2.69972e-112	0.429959	0.917	0.895	8.71603e-108	CD4+ T cells
Rps7	1.42603e-111	0.466686	0.895	0.885	4.60394e-107	CD4+ T cells
Gimap6	3.65585e-109	1.02962	0.366	0.207	1.18029e-104	CD4+ T cells
Trbc1	1.04028e-107	1.13116	0.312	0.16	3.35855e-103	CD4+ T cells
Rps18	7.66812e-106	0.461981	0.895	0.891	2.47565e-101	CD4+ T cells
Rpl32	1.24951e-102	0.411127	0.922	0.907	4.03406e-98	CD4+ T cells
Stk17b	6.81531e-100	0.924787	0.474	0.344	2.20032e-95	CD4+ T cells
mt-Cytb	1.86826e-98	0.420161	0.892	0.892	6.03168e-94	CD4+ T cells
Rps21	1.47383e-93	0.381275	0.951	0.928	4.75825e-89	CD4+ T cells
Il2rb	3.20524e-92	0.534424	0.496	0.313	1.03481e-87	CD4+ T cells
Hmgb2	1.23393e-89	0.810894	0.566	0.489	3.98376e-85	CD4+ T cells
Dusp5	1.40311e-88	0.761551	0.568	0.454	4.52992e-84	CD4+ T cells
Ubald2	2.40088e-88	0.945685	0.387	0.256	7.75125e-84	CD4+ T cells
Rbm3	3.5266e-86	0.68608	0.606	0.541	1.13856e-81	CD4+ T cells
mt-Nd2	5.28847e-86	0.517228	0.763	0.747	1.70738e-81	CD4+ T cells
Sh2d2a	2.56436e-84	0.91709	0.302	0.169	8.27905e-80	CD4+ T cells
Lars2	3.97346e-82	0.372104	0.934	0.925	1.28283e-77	CD4+ T cells
Rps15	6.90066e-82	0.359787	0.909	0.918	2.22788e-77	CD4+ T cells
4932438A13Rik	1.0829e-80	0.934262	0.389	0.266	3.49613e-76	CD4+ T cells
Itpkb	9.77665e-80	0.860462	0.416	0.292	3.15639e-75	CD4+ T cells
Srgn	9.45086e-79	0.588171	0.712	0.69	3.05121e-74	CD4+ T cells
Rpl23	1.41781e-77	0.317138	0.955	0.945	4.57739e-73	CD4+ T cells
Vgll4	8.6913e-77	0.856508	0.337	0.209	2.80599e-72	CD4+ T cells
Akap13	1.51129e-76	0.857132	0.487	0.401	4.87921e-72	CD4+ T cells
Ppp1cc	1.97243e-76	0.931097	0.343	0.224	6.368e-72	CD4+ T cells
Rpl9	4.92883e-75	0.395081	0.871	0.876	1.59127e-70	CD4+ T cells
Rpsa	5.88758e-73	0.366246	0.892	0.897	1.90081e-68	CD4+ T cells
Rps3a1	1.53683e-72	0.360393	0.901	0.913	4.96165e-68	CD4+ T cells
Hcst	5.60823e-68	0.781984	0.412	0.295	1.81062e-63	CD4+ T cells
Rpl38	9.96099e-67	0.323174	0.93	0.915	3.21591e-62	CD4+ T cells
Gpr132	3.8694e-66	0.802436	0.334	0.22	1.24924e-61	CD4+ T cells
Rpl21	4.06834e-66	0.417795	0.816	0.818	1.31346e-61	CD4+ T cells
Nrip1	3.03285e-65	1.05996	0.304	0.197	9.79156e-61	CD4+ T cells
Hsp90ab1	4.01067e-65	0.415374	0.884	0.903	1.29485e-60	CD4+ T cells
Rps11	2.19013e-64	0.316255	0.936	0.919	7.07082e-60	CD4+ T cells
Shisa5	2.02088e-63	0.714061	0.548	0.488	6.52443e-59	CD4+ T cells
Tut4	2.65704e-62	0.78849	0.348	0.238	8.57824e-58	CD4+ T cells
Cnbp	9.61239e-62	0.720358	0.505	0.447	3.10336e-57	CD4+ T cells
Rpl13	2.79089e-61	0.288412	0.952	0.945	9.01039e-57	CD4+ T cells
Rpl11	1.42824e-60	0.344478	0.874	0.88	4.61109e-56	CD4+ T cells
Chd7	4.39316e-60	0.808549	0.308	0.202	1.41833e-55	CD4+ T cells
Lars2	3.97346e-82	0.372104	0.934	0.925	1.28283e-77	CD4+ T cells
Rps15	6.90066e-82	0.359787	0.909	0.918	2.22788e-77	CD4+ T cells
4932438A13Rik	1.0829e-80	0.934262	0.389	0.266	3.49613e-76	CD4+ T cells
Itpkb	9.77665e-80	0.860462	0.416	0.292	3.15639e-75	CD4+ T cells
Srgn	9.45086e-79	0.588171	0.712	0.69	3.05121e-74	CD4+ T cells
Rpl23	1.41781e-77	0.317138	0.955	0.945	4.57739e-73	CD4+ T cells
Vgll4	8.6913e-77	0.856508	0.337	0.209	2.80599e-72	CD4+ T cells
Akap13	1.51129e-76	0.857132	0.487	0.401	4.87921e-72	CD4+ T cells
Ppp1cc	1.97243e-76	0.931097	0.343	0.224	6.368e-72	CD4+ T cells
Rpl9	4.92883e-75	0.395081	0.871	0.876	1.59127e-70	CD4+ T cells
Rpsa	5.88758e-73	0.366246	0.892	0.897	1.90081e-68	CD4+ T cells
Rps3a1	1.53683e-72	0.360393	0.901	0.913	4.96165e-68	CD4+ T cells
Hcst	5.60823e-68	0.781984	0.412	0.295	1.81062e-63	CD4+ T cells
Rpl38	9.96099e-67	0.323174	0.93	0.915	3.21591e-62	CD4+ T cells
Gpr132	3.8694e-66	0.802436	0.334	0.22	1.24924e-61	CD4+ T cells
Rpl21	4.06834e-66	0.417795	0.816	0.818	1.31346e-61	CD4+ T cells
Nrip1	3.03285e-65	1.05996	0.304	0.197	9.79156e-61	CD4+ T cells
Hsp90ab1	4.01067e-65	0.415374	0.884	0.903	1.29485e-60	CD4+ T cells
Rps11	2.19013e-64	0.316255	0.936	0.919	7.07082e-60	CD4+ T cells
Shisa5	2.02088e-63	0.714061	0.548	0.488	6.52443e-59	CD4+ T cells
Tut4	2.65704e-62	0.78849	0.348	0.238	8.57824e-58	CD4+ T cells
Cnbp	9.61239e-62	0.720358	0.505	0.447	3.10336e-57	CD4+ T cells
Rpl13	2.79089e-61	0.288412	0.952	0.945	9.01039e-57	CD4+ T cells
Rpl11	1.42824e-60	0.344478	0.874	0.88	4.61109e-56	CD4+ T cells
Chd7	4.39316e-60	0.808549	0.308	0.202	1.41833e-55	CD4+ T cells
Rps20	6.24506e-59	0.314272	0.924	0.924	2.01622e-54	CD4+ T cells
Stk4	6.75562e-59	0.820597	0.276	0.173	2.18105e-54	CD4+ T cells
Nr3c1	1.18306e-58	0.907445	0.282	0.182	3.81951e-54	CD4+ T cells
Tnfrsf1b	2.22774e-58	0.8516	0.296	0.194	7.19225e-54	CD4+ T cells
Dnajb6	3.70925e-58	0.733565	0.49	0.427	1.19753e-53	CD4+ T cells
Rps19	6.65407e-57	0.345768	0.885	0.877	2.14827e-52	CD4+ T cells
Rpl8	3.57014e-55	0.359114	0.839	0.863	1.15262e-50	CD4+ T cells
Rpl34	7.69128e-55	0.306988	0.911	0.904	2.48313e-50	CD4+ T cells
Rbm39	1.75996e-54	0.499573	0.642	0.638	5.68205e-50	CD4+ T cells
Rps3	3.29846e-54	0.358287	0.848	0.855	1.06491e-49	CD4+ T cells
Rpl39	6.56836e-54	0.302765	0.925	0.904	2.1206e-49	CD4+ T cells
Bhlhe40	3.48638e-52	0.742397	0.482	0.409	1.12558e-47	CD4+ T cells
Tmsb10	8.93066e-52	0.375239	0.734	0.664	2.88326e-47	CD4+ T cells
Rps5	1.89161e-51	0.315392	0.902	0.898	6.10707e-47	CD4+ T cells
Rgs2	5.50342e-51	0.760885	0.564	0.516	1.77678e-46	CD4+ T cells
Oga	6.0486e-51	0.826449	0.272	0.179	1.95279e-46	CD4+ T cells
Srrm2	1.42763e-50	0.584754	0.568	0.545	4.6091e-46	CD4+ T cells
Zc3hav1	3.64914e-50	0.66398	0.439	0.355	1.17813e-45	CD4+ T cells
H3f3b	4.25452e-50	0.25675	0.939	0.955	1.37357e-45	CD4+ T cells
Gpr183	2.70756e-49	0.81347	0.259	0.164	8.74137e-45	CD4+ T cells
S100a10	3.67831e-48	0.748011	0.511	0.445	1.18754e-43	CD4+ T cells
Rps6	3.92186e-47	0.379816	0.764	0.786	1.26617e-42	CD4+ T cells
Chd2	3.94825e-46	0.726913	0.406	0.332	1.27469e-41	CD4+ T cells
H2-Q7	4.33846e-46	0.586177	0.536	0.467	1.40067e-41	CD4+ T cells
Satb1	2.74852e-45	0.735664	0.254	0.16	8.8736e-41	CD4+ T cells
Per1	6.43755e-45	0.737059	0.276	0.187	2.07836e-40	CD4+ T cells
Thy1	5.41446e-43	0.604182	0.281	0.185	1.74806e-38	CD4+ T cells
H2-K1	7.18239e-43	0.293737	0.882	0.903	2.31883e-38	CD4+ T cells
Rpl14	2.31137e-41	0.400833	0.733	0.758	7.46226e-37	CD4+ T cells
Rpl22	2.47845e-40	0.339287	0.778	0.802	8.00166e-36	CD4+ T cells
Prkar1a	7.74445e-40	0.715641	0.363	0.296	2.50029e-35	CD4+ T cells
Fosl2	4.12838e-38	0.634496	0.378	0.298	1.33285e-33	CD4+ T cells
Rpl23a	1.04619e-37	0.292613	0.825	0.848	3.37764e-33	CD4+ T cells
Kdm2b	2.91478e-37	0.674089	0.284	0.203	9.41037e-33	CD4+ T cells
S100a6	3.68312e-36	0.509485	0.621	0.547	1.1891e-31	CD4+ T cells
Resf1	5.51878e-36	0.817843	0.362	0.299	1.78174e-31	CD4+ T cells
Ptpn22	2.84977e-35	0.673209	0.265	0.187	9.20048e-31	CD4+ T cells
Rpl36	1.31679e-33	0.312846	0.793	0.827	4.25124e-29	CD4+ T cells
Rpl29	1.66983e-33	0.397493	0.685	0.704	5.39103e-29	CD4+ T cells
Cytip	2.53149e-33	0.609615	0.39	0.323	8.1729e-29	CD4+ T cells
Rplp0	6.27717e-33	0.272033	0.85	0.866	2.02658e-28	CD4+ T cells
Slc3a2	3.62837e-32	0.490739	0.552	0.543	1.17142e-27	CD4+ T cells
Saraf	5.53181e-32	0.658021	0.381	0.331	1.78595e-27	CD4+ T cells
Fyn	8.93609e-32	0.622307	0.286	0.214	2.88501e-27	CD4+ T cells
Btf3	9.19055e-32	0.39301	0.642	0.665	2.96717e-27	CD4+ T cells
Ywhaz	1.47207e-31	0.519758	0.541	0.548	4.75259e-27	CD4+ T cells
Wac	1.81085e-27	0.681388	0.339	0.284	5.84634e-23	CD4+ T cells
Mbnl1	3.686e-27	0.49497	0.539	0.535	1.19002e-22	CD4+ T cells
Prdx6	4.44178e-27	0.613576	0.356	0.302	1.43403e-22	CD4+ T cells
Luc7l2	1.01674e-26	0.542011	0.459	0.439	3.28254e-22	CD4+ T cells
Oaz1	4.66875e-25	0.342421	0.698	0.744	1.50731e-20	CD4+ T cells
Ppp1r12a	5.23443e-25	0.657017	0.313	0.261	1.68994e-20	CD4+ T cells
Rack1	2.2216e-24	0.258092	0.789	0.832	7.17243e-20	CD4+ T cells
Prrc2c	6.40085e-24	0.583754	0.393	0.359	2.06651e-19	CD4+ T cells
Atp5md	1.22711e-23	0.675088	0.327	0.283	3.96171e-19	CD4+ T cells
Pnrc1	8.16315e-23	0.428692	0.583	0.585	2.63547e-18	CD4+ T cells
Ago2	1.45449e-22	0.596561	0.299	0.248	4.69583e-18	CD4+ T cells
Samsn1	2.6048e-22	0.672231	0.26	0.204	8.40959e-18	CD4+ T cells
Nr4a3	1.04909e-20	0.481385	0.373	0.324	3.387e-16	CD4+ T cells
Tob2	1.13261e-20	0.620799	0.392	0.361	3.65665e-16	CD4+ T cells
Fus	1.82879e-20	0.420497	0.497	0.487	5.90426e-16	CD4+ T cells
Ube2b	3.59344e-20	0.568045	0.333	0.296	1.16014e-15	CD4+ T cells
Ankrd11	3.77182e-20	0.51005	0.429	0.411	1.21773e-15	CD4+ T cells
Ythdc1	4.2537e-20	0.586762	0.41	0.392	1.37331e-15	CD4+ T cells
Ddx24	1.44957e-19	0.597839	0.332	0.296	4.67993e-15	CD4+ T cells
Tomm20	4.72822e-19	0.509098	0.416	0.404	1.52651e-14	CD4+ T cells
Ubl3	8.02939e-19	0.589776	0.36	0.333	2.59229e-14	CD4+ T cells
Snrpg	1.15226e-18	0.455398	0.484	0.488	3.72006e-14	CD4+ T cells
Junb	3.34486e-17	0.271342	0.829	0.837	1.07989e-12	CD4+ T cells
Myh9	4.38883e-17	0.487447	0.432	0.421	1.41693e-12	CD4+ T cells
Il2rg	6.3355e-17	0.559765	0.282	0.241	2.04542e-12	CD4+ T cells
Serinc1	6.55727e-17	0.578455	0.279	0.241	2.11702e-12	CD4+ T cells
Selenok	7.43785e-17	0.457548	0.43	0.424	2.40131e-12	CD4+ T cells
S100a4	1.00688e-16	0.318202	0.461	0.392	3.25071e-12	CD4+ T cells
Smchd1	2.72543e-16	0.561051	0.323	0.292	8.79904e-12	CD4+ T cells
Rps17	3.09103e-16	0.273478	0.69	0.749	9.97938e-12	CD4+ T cells
Dnaja1	3.3482e-16	0.330882	0.646	0.638	1.08097e-11	CD4+ T cells
Zfp36l2	3.66666e-16	0.397637	0.572	0.592	1.18378e-11	CD4+ T cells
Rpl4	1.42104e-15	0.42544	0.5	0.522	4.58783e-11	CD4+ T cells
Mkrn1	1.55002e-15	0.539439	0.272	0.234	5.00424e-11	CD4+ T cells
Klf13	1.20502e-14	0.535786	0.296	0.262	3.8904e-10	CD4+ T cells
Eef1b2	1.25827e-14	0.27518	0.664	0.723	4.06233e-10	CD4+ T cells
Pim1	1.35356e-14	0.378122	0.64	0.668	4.36997e-10	CD4+ T cells
Clint1	3.53617e-14	0.580052	0.295	0.268	1.14165e-09	CD4+ T cells
Map1lc3b	3.69958e-14	0.478204	0.416	0.421	1.19441e-09	CD4+ T cells
Snrpf	5.43305e-14	0.552383	0.301	0.277	1.75406e-09	CD4+ T cells
Cd53	7.74537e-14	0.536466	0.378	0.371	2.50059e-09	CD4+ T cells
Arpc3	2.39766e-13	0.42166	0.482	0.509	7.74086e-09	CD4+ T cells
Tax1bp1	2.56448e-13	0.456059	0.408	0.405	8.27943e-09	CD4+ T cells
Ostf1	4.30316e-13	0.599547	0.316	0.301	1.38928e-08	CD4+ T cells
Cnot6l	1.76179e-12	0.496561	0.283	0.25	5.68793e-08	CD4+ T cells
Rab8b	3.48946e-12	0.507428	0.3	0.275	1.12657e-07	CD4+ T cells
Ncor1	5.61863e-12	0.571377	0.309	0.289	1.81398e-07	CD4+ T cells
Pdcd4	5.75355e-12	0.479842	0.326	0.303	1.85753e-07	CD4+ T cells
Bzw1	1.68572e-11	0.515249	0.31	0.295	5.44235e-07	CD4+ T cells
Nfkb1	1.80776e-11	0.582546	0.371	0.363	5.83635e-07	CD4+ T cells
Eif4g2	2.18456e-11	0.424408	0.464	0.498	7.05285e-07	CD4+ T cells
4930523C07Rik	3.92802e-11	0.472064	0.256	0.222	1.26816e-06	CD4+ T cells
H2-Q6	4.3426e-11	0.416679	0.316	0.286	1.40201e-06	CD4+ T cells
Kif5b	4.83713e-11	0.523352	0.292	0.272	1.56167e-06	CD4+ T cells
Elf1	8.9925e-11	0.534786	0.268	0.243	2.90323e-06	CD4+ T cells
Dennd4a	3.55647e-10	0.325616	0.422	0.407	1.14821e-05	CD4+ T cells
Khdrbs1	3.57366e-10	0.507624	0.262	0.24	1.15376e-05	CD4+ T cells
Dock2	8.00844e-10	0.473702	0.325	0.31	2.58552e-05	CD4+ T cells
Myl12a	1.01631e-09	0.46583	0.386	0.399	3.28114e-05	CD4+ T cells
Nabp1	2.34415e-09	0.339171	0.272	0.24	7.56811e-05	CD4+ T cells
Celf2	3.29721e-09	0.450155	0.339	0.332	0.00010645	CD4+ T cells
Son	4.39341e-09	0.374587	0.459	0.493	0.000141841	CD4+ T cells
Eprs	4.40552e-09	0.514629	0.287	0.27	0.000142232	CD4+ T cells
Ddx3x	7.98279e-09	0.408492	0.452	0.479	0.000257724	CD4+ T cells
Ncl	1.34849e-08	0.307835	0.549	0.603	0.00043536	CD4+ T cells
Naca	1.58365e-07	0.264999	0.605	0.672	0.00511283	CD4+ T cells
Zfp36l1	3.78709e-07	0.508882	0.453	0.483	0.0122266	CD4+ T cells
Ptp4a2	4.53899e-07	0.378995	0.452	0.493	0.0146541	CD4+ T cells
Tpr	7.61379e-07	0.454463	0.313	0.315	0.0245811	CD4+ T cells
D8Ertd738e	9.43159e-07	0.466569	0.359	0.374	0.0304499	CD4+ T cells
Gmfg	1.55449e-06	0.423621	0.267	0.257	0.0501867	CD4+ T cells
Jak1	1.70116e-06	0.330072	0.401	0.414	0.054922	CD4+ T cells
Phf3	2.12862e-06	0.459051	0.253	0.242	0.0687224	CD4+ T cells
Eif3e	2.29448e-06	0.413205	0.322	0.324	0.0740772	CD4+ T cells
Sfpq	2.49459e-06	0.337397	0.452	0.491	0.0805379	CD4+ T cells
Hnrnpf	1.09721e-05	0.365863	0.419	0.45	0.354233	CD4+ T cells
Smad7	2.02832e-05	0.341437	0.278	0.263	0.654843	CD4+ T cells
Rock1	5.2745e-05	0.431224	0.295	0.299	1	CD4+ T cells
Ranbp2	5.82578e-05	0.392857	0.323	0.333	1	CD4+ T cells
Myl12b	6.72651e-05	0.422514	0.314	0.325	1	CD4+ T cells
Ube2i	0.000204403	0.384628	0.27	0.273	1	CD4+ T cells
Gas5	0.000456631	0.291469	0.459	0.51	1	CD4+ T cells
Srsf7	0.000524929	0.348164	0.352	0.373	1	CD4+ T cells
Morf4l1	0.000744852	0.347656	0.404	0.452	1	CD4+ T cells
Hnrnph1	0.000929452	0.344872	0.313	0.321	1	CD4+ T cells
Serbp1	0.00110505	0.28207	0.457	0.514	1	CD4+ T cells
Nop53	0.0011194	0.354069	0.283	0.288	1	CD4+ T cells
Hnrnpdl	0.00115389	0.361607	0.336	0.357	1	CD4+ T cells
Hspe1	0.00132985	0.384121	0.365	0.395	1	CD4+ T cells
Hspd1	0.00218066	0.385466	0.295	0.302	1	CD4+ T cells
Uqcrh	0.00394503	0.251883	0.486	0.552	1	CD4+ T cells
Nktr	0.0045952	0.346403	0.333	0.354	1	CD4+ T cells
Bclaf1	0.00470804	0.383955	0.247	0.251	1	CD4+ T cells
Ptpn18	0.0047814	0.310315	0.404	0.444	1	CD4+ T cells
Id2	0.00483008	0.330709	0.434	0.465	1	CD4+ T cells
Spty2d1	0.00622984	0.254676	0.258	0.318	1	CD4+ T cells
Tgif1	0.00640916	0.37191	0.259	0.264	1	CD4+ T cells
Sumo2	0.00738479	0.369792	0.334	0.364	1	CD4+ T cells
Dock10	0.0091287	0.367839	0.252	0.258	1	CD4+ T cells
Mucl2	0	1.45965	1	0.984	0	CD8+ T cells
Wfdc12	0	1.38574	0.955	0.558	0	CD8+ T cells
Scgb2b24	0	1.36481	1	0.958	0	CD8+ T cells
Cd8b1	0	1.28054	0.285	0.034	0	CD8+ T cells
Esp6	0	1.2229	0.972	0.612	0	CD8+ T cells
Wfdc18	0	1.21033	0.596	0.241	0	CD8+ T cells
Ccl5	0	1.2102	0.732	0.395	0	CD8+ T cells
Scgb1b20	0	1.17258	1	0.896	0	CD8+ T cells
Scgb1b2	0	1.15554	1	0.964	0	CD8+ T cells
Gm5938	0	1.13564	1	0.873	0	CD8+ T cells
Obp1a	0	1.131	1	0.958	0	CD8+ T cells
Thy1	0	1.13047	0.462	0.138	0	CD8+ T cells
Scgb2b2	0	1.07643	1	0.97	0	CD8+ T cells
Trac	0	1.05386	0.467	0.134	0	CD8+ T cells
Cd3d	0	1.04072	0.53	0.172	0	CD8+ T cells
Sval2	0	1.03615	0.765	0.406	0	CD8+ T cells
Scgb1b7	0	1.02198	1	0.867	0	CD8+ T cells
Scgb2b20	0	1.01268	1	0.876	0	CD8+ T cells
Scgb2b7	0	1.00845	0.999	0.867	0	CD8+ T cells
Gm1553	0	0.98334	1	0.993	0	CD8+ T cells
Pip	0	0.928334	0.995	0.819	0	CD8+ T cells
Mup4	0	0.89386	0.996	0.812	0	CD8+ T cells
Esp18	0	0.888197	0.81	0.454	0	CD8+ T cells
Esp16	0	0.843064	0.963	0.661	0	CD8+ T cells
2310057J18Rik	0	0.78505	0.914	0.604	0	CD8+ T cells
Esp15	0	0.773622	0.991	0.761	0	CD8+ T cells
Ly6c2	2.65263e-299	1.00781	0.473	0.158	8.56401e-295	CD8+ T cells
Scgb1b24	5.6059e-294	1.01998	0.64	0.309	1.80986e-289	CD8+ T cells
Lcn11	4.08902e-280	0.992868	0.695	0.378	1.32014e-275	CD8+ T cells
Bcl11b	1.16529e-275	0.935694	0.354	0.096	3.76214e-271	CD8+ T cells
Gm14135	4.35196e-272	0.82357	0.766	0.455	1.40503e-267	CD8+ T cells
Cd3e	3.45184e-258	0.860542	0.413	0.131	1.11443e-253	CD8+ T cells
Dnase1	7.28753e-255	1.0489	0.519	0.231	2.35278e-250	CD8+ T cells
Nkg7	1.9933e-245	0.869534	0.555	0.234	6.43539e-241	CD8+ T cells
Trbc2	1.25785e-242	0.783846	0.567	0.235	4.06098e-238	CD8+ T cells
Cd3g	2.09676e-239	0.684535	0.554	0.219	6.76939e-235	CD8+ T cells
Ifng	5.71861e-232	1.11277	0.347	0.11	1.84625e-227	CD8+ T cells
Slc38a2	4.76249e-210	0.917559	0.697	0.448	1.53757e-205	CD8+ T cells
9530002B09Rik	9.81745e-198	0.861232	0.572	0.303	3.16956e-193	CD8+ T cells
Ms4a4b	3.15526e-188	0.856964	0.362	0.133	1.01868e-183	CD8+ T cells
Malat1	1.07979e-186	0.373083	0.997	0.991	3.48609e-182	CD8+ T cells
Lpo	1.06169e-181	0.922277	0.382	0.159	3.42768e-177	CD8+ T cells
Hcst	1.62701e-180	0.750699	0.535	0.263	5.25281e-176	CD8+ T cells
Gm12888	1.71362e-172	0.735697	0.532	0.281	5.53243e-168	CD8+ T cells
Gm14743	6.87894e-172	0.903048	0.347	0.139	2.22086e-167	CD8+ T cells
Rps27	5.72067e-167	0.459663	0.931	0.947	1.84692e-162	CD8+ T cells
Lck	9.9022e-161	0.682568	0.274	0.09	3.19693e-156	CD8+ T cells
Scgb2b3	1.50423e-148	0.853666	0.265	0.096	4.85642e-144	CD8+ T cells
Dnaja1	4.14605e-146	0.631518	0.781	0.602	1.33855e-141	CD8+ T cells
Rac2	5.71886e-143	0.74468	0.59	0.375	1.84633e-138	CD8+ T cells
Hsph1	2.86745e-140	0.80737	0.386	0.183	9.25756e-136	CD8+ T cells
Lars2	5.87848e-139	0.431345	0.981	0.913	1.89787e-134	CD8+ T cells
Sept1	1.72134e-130	0.647465	0.371	0.168	5.55736e-126	CD8+ T cells
Smad7	5.16331e-128	0.773648	0.429	0.223	1.66697e-123	CD8+ T cells
Dusp2	3.96964e-125	0.73625	0.398	0.197	1.2816e-120	CD8+ T cells
Nr4a2	1.0007e-124	0.666657	0.554	0.326	3.23076e-120	CD8+ T cells
Ltb	4.61749e-123	0.61754	0.309	0.128	1.49076e-118	CD8+ T cells
Esp24	9.54428e-121	0.797461	0.274	0.115	3.08137e-116	CD8+ T cells
Lat	3.26198e-119	0.542729	0.289	0.114	1.05313e-114	CD8+ T cells
Hexim1	1.20856e-118	0.901588	0.378	0.195	3.90183e-114	CD8+ T cells
Coq10b	2.37501e-118	0.761018	0.397	0.209	7.66772e-114	CD8+ T cells
AW112010	9.58114e-116	0.519233	0.612	0.38	3.09327e-111	CD8+ T cells
Ctsw	9.16478e-114	0.586227	0.312	0.134	2.95885e-109	CD8+ T cells
Ppp1r15a	1.03946e-113	0.615798	0.659	0.465	3.35589e-109	CD8+ T cells
Clk1	1.31841e-111	0.63706	0.635	0.441	4.25649e-107	CD8+ T cells
Lipo1	2.31047e-109	0.593892	0.5	0.301	7.45935e-105	CD8+ T cells
Itk	6.13443e-109	0.522544	0.378	0.181	1.9805e-104	CD8+ T cells
Itpkb	1.62743e-105	0.621047	0.476	0.277	5.25415e-101	CD8+ T cells
Rpl12	3.56422e-104	0.367121	0.927	0.923	1.15071e-99	CD8+ T cells
Uba52	1.73686e-101	0.623711	0.487	0.301	5.60746e-97	CD8+ T cells
Cd69	7.35988e-101	0.812604	0.342	0.175	2.37614e-96	CD8+ T cells
Gramd3	1.85726e-93	0.391925	0.338	0.161	5.99615e-89	CD8+ T cells
Nr4a1	5.2411e-89	0.569487	0.506	0.315	1.69209e-84	CD8+ T cells
Itga4	2.01869e-88	0.639854	0.347	0.189	6.51733e-84	CD8+ T cells
H2-Q7	1.45837e-85	0.418422	0.637	0.44	4.70836e-81	CD8+ T cells
Ptprcap	8.35177e-85	0.503439	0.348	0.18	2.69637e-80	CD8+ T cells
Esp31	8.07017e-83	0.422193	0.268	0.13	2.60545e-78	CD8+ T cells
Rps21	4.24459e-79	0.302198	0.926	0.935	1.37036e-74	CD8+ T cells
Zc3hav1	1.73468e-76	0.535729	0.506	0.338	5.60041e-72	CD8+ T cells
Gm8978	2.75223e-75	0.47052	0.418	0.258	8.88556e-71	CD8+ T cells
Btg2	1.54589e-72	0.489863	0.718	0.558	4.99091e-68	CD8+ T cells
Rpl37a	1.18622e-71	0.254777	0.965	0.965	3.8297e-67	CD8+ T cells
Tmsb10	8.33074e-71	0.325607	0.813	0.644	2.68958e-66	CD8+ T cells
S100a6	5.36887e-67	0.266301	0.718	0.522	1.73334e-62	CD8+ T cells
Snhg12	4.38467e-66	0.563417	0.282	0.154	1.41559e-61	CD8+ T cells
Snhg1	1.72471e-65	0.549556	0.391	0.252	5.56824e-61	CD8+ T cells
Cd28	1.18951e-64	0.347354	0.349	0.194	3.84035e-60	CD8+ T cells
Tra2b	2.56372e-63	0.438931	0.638	0.498	8.27698e-59	CD8+ T cells
Hsp90aa1	3.37458e-63	0.325488	0.863	0.785	1.08948e-58	CD8+ T cells
Gpr183	2.8712e-62	0.550848	0.286	0.158	9.26967e-58	CD8+ T cells
Fus	1.10283e-60	0.437161	0.604	0.458	3.56048e-56	CD8+ T cells
Chd3	2.58363e-60	0.476347	0.251	0.132	8.34124e-56	CD8+ T cells
Ablim1	1.49306e-59	0.402676	0.254	0.131	4.82034e-55	CD8+ T cells
Nupr1	2.7342e-59	0.590704	0.296	0.174	8.82735e-55	CD8+ T cells
Lncpint	4.1399e-59	0.572652	0.296	0.172	1.33657e-54	CD8+ T cells
Tra2a	4.96179e-58	0.505666	0.413	0.277	1.60191e-53	CD8+ T cells
Rpsa	1.48459e-56	0.27545	0.923	0.888	4.79301e-52	CD8+ T cells
Gls	2.61851e-56	0.531808	0.48	0.343	8.45385e-52	CD8+ T cells
Dnajb1	4.00278e-54	0.401543	0.448	0.308	1.2923e-49	CD8+ T cells
Pnrc1	3.23763e-53	0.367251	0.676	0.56	1.04527e-48	CD8+ T cells
Ppp1r10	3.00497e-52	0.592584	0.271	0.163	9.70154e-48	CD8+ T cells
Dynll1	1.24704e-51	0.50708	0.476	0.357	4.02607e-47	CD8+ T cells
Tob2	7.11388e-50	0.413946	0.472	0.34	2.29672e-45	CD8+ T cells
Gm10076	1.891e-49	0.370589	0.659	0.546	6.10509e-45	CD8+ T cells
Hnrnpa2b1	2.60734e-48	0.416595	0.61	0.496	8.41778e-44	CD8+ T cells
Dusp5	4.69911e-47	0.325016	0.596	0.448	1.51711e-42	CD8+ T cells
Cnot6l	1.43221e-45	0.447331	0.35	0.232	4.6239e-41	CD8+ T cells
Nabp1	3.43053e-45	0.511816	0.34	0.222	1.10755e-40	CD8+ T cells
Sfpq	8.13942e-45	0.40509	0.576	0.457	2.62781e-40	CD8+ T cells
Ms4a6b	6.12393e-44	0.365772	0.322	0.206	1.97711e-39	CD8+ T cells
Cd52	7.831e-44	0.385676	0.772	0.707	2.52824e-39	CD8+ T cells
Anxa6	3.45668e-43	0.376045	0.288	0.177	1.11599e-38	CD8+ T cells
Irf1	8.73902e-43	0.436477	0.269	0.164	2.82139e-38	CD8+ T cells
Rsrp1	5.76047e-42	0.504784	0.333	0.226	1.85977e-37	CD8+ T cells
Saraf	2.26555e-40	0.367778	0.434	0.318	7.31431e-36	CD8+ T cells
Ccnd2	4.47766e-40	0.353468	0.307	0.195	1.44561e-35	CD8+ T cells
Leprotl1	4.78428e-38	0.35557	0.263	0.164	1.54461e-33	CD8+ T cells
Traf1	1.43371e-37	0.422312	0.374	0.261	4.62873e-33	CD8+ T cells
Nufip2	7.62317e-35	0.431583	0.306	0.211	2.46114e-30	CD8+ T cells
Ier2	1.38752e-33	0.286696	0.508	0.389	4.47962e-29	CD8+ T cells
Srsf3	5.25005e-32	0.314709	0.613	0.512	1.69498e-27	CD8+ T cells
Nsd3	3.30392e-31	0.371255	0.333	0.237	1.06667e-26	CD8+ T cells
Srsf2	6.19724e-31	0.396473	0.445	0.352	2.00078e-26	CD8+ T cells
Chd2	1.50413e-26	0.281428	0.427	0.328	4.85607e-22	CD8+ T cells
4930523C07Rik	1.44946e-25	0.275375	0.3	0.21	4.67958e-21	CD8+ T cells
Ube2s	1.58893e-24	0.316377	0.309	0.227	5.12986e-20	CD8+ T cells
Rsrc2	2.40438e-24	0.340036	0.338	0.256	7.76253e-20	CD8+ T cells
Prrc2c	2.89058e-23	0.277079	0.436	0.348	9.33224e-19	CD8+ T cells
Ptpn18	3.85383e-23	0.254357	0.505	0.417	1.24421e-18	CD8+ T cells
Cdk11b	1.63519e-22	0.332745	0.322	0.243	5.27922e-18	CD8+ T cells
Chd7	2.25589e-22	0.281527	0.288	0.208	7.28314e-18	CD8+ T cells
Selplg	3.09906e-20	0.30563	0.295	0.223	1.00053e-15	CD8+ T cells
Tle5	5.08016e-20	0.269045	0.326	0.252	1.64013e-15	CD8+ T cells
Nop53	1.60635e-19	0.275746	0.346	0.271	5.1861e-15	CD8+ T cells
Eif4a2	1.7039e-19	0.261696	0.415	0.34	5.50104e-15	CD8+ T cells
Gadd45b	7.83987e-18	0.406519	0.358	0.291	2.5311e-13	CD8+ T cells
Smchd1	4.17218e-17	0.261708	0.356	0.283	1.34699e-12	CD8+ T cells
Snhg8	1.01428e-15	0.273189	0.268	0.207	3.27461e-11	CD8+ T cells
Sec62	2.11074e-15	0.263422	0.284	0.225	6.81452e-11	CD8+ T cells
Taf1d	1.89558e-14	0.267752	0.339	0.279	6.11987e-10	CD8+ T cells
Gm26917	0.00252769	0.458776	0.344	0.321	1	CD8+ T cells
Gzma	0	3.62686	0.445	0.013	0	ILCs
Xcl1	0	3.00018	0.633	0.081	0	ILCs
Irf8	0	2.54862	0.617	0.155	0	ILCs
Klra4	0	2.5251	0.39	0.005	0	ILCs
Klra8	0	2.37566	0.362	0.004	0	ILCs
Il2rb	0	2.12137	0.828	0.261	0	ILCs
Klre1	0	2.06487	0.375	0.006	0	ILCs
Ugcg	0	1.94869	0.593	0.166	0	ILCs
Eomes	0	1.84087	0.351	0.028	0	ILCs
Prf1	0	1.77923	0.306	0.024	0	ILCs
Spry2	0	1.72641	0.334	0.024	0	ILCs
Ctla2a	0	1.62418	0.537	0.153	0	ILCs
Klrb1c	0	1.56887	0.269	0.004	0	ILCs
AW112010	0	1.55391	0.789	0.359	0	ILCs
Gem	0	1.4785	0.398	0.096	0	ILCs
Car2	0	1.44124	0.254	0.021	0	ILCs
Sell	0	1.44096	0.25	0.016	0	ILCs
Vegfa	0	1.42444	0.258	0.034	0	ILCs
Nkg7	0	1.40114	0.674	0.229	0	ILCs
Klrd1	0	1.39233	0.327	0.061	0	ILCs
Klrk1	0	1.34019	0.374	0.083	0	ILCs
Ccl5	0	1.09429	0.833	0.395	0	ILCs
Fcer1g	3.60086e-301	0.773973	0.88	0.385	1.16254e-296	ILCs
Satb1	1.00864e-285	1.30182	0.431	0.132	3.25641e-281	ILCs
Tyrobp	1.234e-283	0.96484	0.77	0.343	3.98396e-279	ILCs
Ctsw	2.55017e-268	1.22052	0.408	0.126	8.23322e-264	ILCs
Cd7	1.31189e-265	1.16426	0.253	0.047	4.23545e-261	ILCs
Vps37b	1.87611e-265	1.01717	0.79	0.455	6.05701e-261	ILCs
Txk	2.2999e-263	1.32258	0.371	0.106	7.42522e-259	ILCs
Ptprc	4.31927e-254	1.00112	0.838	0.596	1.39448e-249	ILCs
Serpinb9	5.01988e-220	1.25562	0.283	0.073	1.62067e-215	ILCs
Zfp36l2	2.2287e-191	0.919487	0.788	0.549	7.19537e-187	ILCs
Nr4a2	1.37581e-189	1.01765	0.613	0.328	4.44182e-185	ILCs
H2-Q6	1.81126e-174	0.964086	0.51	0.251	5.84767e-170	ILCs
Dennd4a	1.17608e-138	0.875921	0.6	0.374	3.79699e-134	ILCs
Tmsb10	8.09621e-137	0.601769	0.848	0.647	2.61386e-132	ILCs
Gimap6	1.3452e-131	0.825898	0.43	0.206	4.34298e-127	ILCs
Ifng	1.24762e-127	0.863486	0.323	0.128	4.02796e-123	ILCs
H2-Q7	1.36784e-124	0.688553	0.677	0.444	4.41606e-120	ILCs
Stat3	1.61861e-123	1.0767	0.475	0.282	5.22569e-119	ILCs
Ms4a4b	1.60633e-118	0.790169	0.346	0.149	5.18604e-114	ILCs
Anxa2	3.69684e-111	0.864652	0.354	0.171	1.19352e-106	ILCs
Tpm4	4.92652e-106	0.897543	0.426	0.24	1.59053e-101	ILCs
Jak1	1.52526e-104	0.793268	0.568	0.381	4.9243e-100	ILCs
Vgll4	3.19857e-102	0.773192	0.396	0.206	1.03266e-97	ILCs
Runx3	1.51813e-98	0.842764	0.398	0.217	4.9013e-94	ILCs
Sptbn1	1.42573e-88	0.727606	0.271	0.122	4.60296e-84	ILCs
Itgal	2.2288e-88	0.742315	0.35	0.182	7.19566e-84	ILCs
Atp11b	3.09374e-88	0.766615	0.372	0.202	9.98813e-84	ILCs
Neurl3	4.8594e-88	0.752017	0.374	0.203	1.56886e-83	ILCs
Adgre5	9.83448e-85	0.810309	0.32	0.164	3.17506e-80	ILCs
Scd2	1.24377e-83	0.897206	0.258	0.12	4.0155e-79	ILCs
Trbc1	9.32101e-82	0.418903	0.345	0.164	3.00929e-77	ILCs
Sh2d2a	1.16202e-81	0.606503	0.341	0.171	3.75157e-77	ILCs
Bhlhe40	1.9076e-81	0.656639	0.578	0.395	6.15868e-77	ILCs
Sept1	5.3002e-80	0.633438	0.352	0.183	1.71117e-75	ILCs
Malat1	8.79983e-79	0.258548	1	0.991	2.84102e-74	ILCs
Fosl2	1.76881e-75	0.631624	0.463	0.287	5.71061e-71	ILCs
Mucl2	6.59455e-75	0.350751	0.994	0.986	2.12905e-70	ILCs
Lars2	8.2359e-75	0.287069	0.966	0.92	2.65896e-70	ILCs
Jund	5.51428e-72	0.427247	0.841	0.739	1.78028e-67	ILCs
Klf2	8.47655e-72	0.585209	0.531	0.356	2.73665e-67	ILCs
Ifngr1	1.71985e-71	0.753584	0.459	0.299	5.55253e-67	ILCs
Dusp2	3.92501e-68	0.674289	0.371	0.214	1.26719e-63	ILCs
Scgb2b24	3.37842e-66	0.316479	0.977	0.965	1.09072e-61	ILCs
Slc38a2	2.55374e-65	0.522534	0.62	0.477	8.24474e-61	ILCs
Ccnd2	1.33154e-62	0.643912	0.342	0.195	4.29886e-58	ILCs
Ptprcap	3.00468e-62	0.556038	0.34	0.191	9.70062e-58	ILCs
Scgb1b2	3.5946e-62	0.255489	0.984	0.97	1.16052e-57	ILCs
Zbtb20	3.14917e-57	0.721063	0.272	0.151	1.01671e-52	ILCs
Rsbn1l	4.19629e-57	0.675731	0.251	0.134	1.35477e-52	ILCs
Scgb1b20	3.25732e-56	0.270672	0.944	0.913	1.05162e-51	ILCs
Btg2	4.0189e-56	0.478967	0.693	0.572	1.2975e-51	ILCs
Tecpr1	1.72186e-55	0.593372	0.278	0.152	5.55901e-51	ILCs
Scgb1b3	1.88503e-55	0.412121	0.809	0.74	6.08581e-51	ILCs
Scgb2b12	1.00775e-54	0.380723	0.75	0.637	3.25353e-50	ILCs
Bcl2l11	1.32261e-53	0.645574	0.319	0.193	4.27004e-49	ILCs
Ier2	2.29683e-52	0.518355	0.528	0.392	7.4153e-48	ILCs
Nfatc1	2.89337e-49	0.587387	0.267	0.151	9.34126e-45	ILCs
Pdcd4	9.84155e-49	0.524933	0.42	0.286	3.17735e-44	ILCs
Shisa5	5.76407e-48	0.456757	0.6	0.482	1.86093e-43	ILCs
Ubald2	3.14634e-45	0.629748	0.385	0.266	1.0158e-40	ILCs
Cd2	1.0131e-44	0.434599	0.252	0.138	3.27079e-40	ILCs
Pabpc1	2.39433e-44	0.453125	0.691	0.615	7.7301e-40	ILCs
Junb	4.95314e-44	0.265723	0.889	0.825	1.59912e-39	ILCs
Dusp5	1.49182e-43	0.396111	0.593	0.457	4.81634e-39	ILCs
Ptpn22	1.32695e-41	0.511809	0.299	0.185	4.28406e-37	ILCs
Stk24	6.07435e-41	0.559703	0.293	0.184	1.9611e-36	ILCs
Nr4a1	2.61056e-40	0.499181	0.459	0.335	8.42819e-36	ILCs
Wfdc12	1.5234e-39	0.344939	0.724	0.626	4.91829e-35	ILCs
Sqstm1	2.8695e-39	0.478611	0.486	0.371	9.26418e-35	ILCs
Litaf	8.3503e-39	0.586898	0.296	0.194	2.69589e-34	ILCs
Il2rg	3.82875e-38	0.459803	0.344	0.232	1.23611e-33	ILCs
Tut4	8.06865e-37	0.466461	0.357	0.244	2.60496e-32	ILCs
Pfn1	4.87756e-36	0.326501	0.793	0.705	1.57472e-31	ILCs
Cox8a	9.01185e-36	0.445304	0.598	0.512	2.90947e-31	ILCs
Tra2b	2.40598e-35	0.441592	0.597	0.514	7.76772e-31	ILCs
Ywhaq	1.28993e-33	0.55768	0.279	0.187	4.16454e-29	ILCs
Pnrc1	8.8666e-33	0.330856	0.658	0.571	2.86258e-28	ILCs
Macf1	1.67929e-32	0.454559	0.429	0.33	5.42158e-28	ILCs
Id2	1.83609e-32	0.351417	0.561	0.438	5.9278e-28	ILCs
Ets1	3.55627e-32	0.296171	0.42	0.291	1.14814e-27	ILCs
Hcst	1.00774e-31	0.310277	0.426	0.3	3.25349e-27	ILCs
Nabp1	1.04509e-31	0.4242	0.336	0.229	3.37408e-27	ILCs
Hspd1	1.24191e-30	0.501364	0.38	0.285	4.0095e-26	ILCs
Pik3r1	2.47816e-30	0.543	0.319	0.225	8.00073e-26	ILCs
Itgb1	5.56845e-30	0.484378	0.422	0.331	1.79777e-25	ILCs
Traf1	3.22941e-29	0.418964	0.368	0.269	1.04261e-24	ILCs
Serbp1	4.82753e-29	0.383549	0.568	0.488	1.55857e-24	ILCs
Ankrd44	8.51539e-29	0.483644	0.292	0.2	2.74919e-24	ILCs
Fus	9.42673e-29	0.329402	0.573	0.473	3.04342e-24	ILCs
Ezr	4.24779e-28	0.439658	0.433	0.34	1.3714e-23	ILCs
Sf3b1	6.55487e-28	0.394073	0.598	0.528	2.11624e-23	ILCs
Ahnak	1.12889e-27	0.307897	0.579	0.478	3.64461e-23	ILCs
Hnrnph1	1.93107e-27	0.414014	0.396	0.304	6.23446e-23	ILCs
Wfdc18	9.26035e-27	0.33314	0.397	0.3	2.9897e-22	ILCs
Thrap3	1.01536e-25	0.442676	0.321	0.239	3.27808e-21	ILCs
Emb	4.79497e-25	0.330242	0.463	0.363	1.54806e-20	ILCs
Tln1	8.01765e-25	0.454945	0.4	0.319	2.5885e-20	ILCs
Ncl	3.3174e-24	0.314238	0.646	0.58	1.07102e-19	ILCs
Kdm2b	4.84188e-24	0.408101	0.294	0.207	1.5632e-19	ILCs
Lrrfip1	1.10454e-23	0.454978	0.26	0.183	3.566e-19	ILCs
Nsd3	2.0418e-23	0.423053	0.328	0.244	6.59194e-19	ILCs
Smad7	6.4172e-23	0.348339	0.342	0.252	2.07179e-18	ILCs
Prex1	1.02131e-22	0.466125	0.277	0.2	3.29731e-18	ILCs
Fam107b	4.69368e-22	0.373892	0.354	0.27	1.51535e-17	ILCs
Nktr	5.1012e-22	0.398699	0.416	0.337	1.64692e-17	ILCs
Nr4a3	5.34971e-22	0.300327	0.416	0.319	1.72715e-17	ILCs
Ccl3	7.00388e-22	0.350679	0.267	0.187	2.2612e-17	ILCs
Eif5a	1.5595e-20	0.408185	0.4	0.331	5.03486e-16	ILCs
Ssh2	1.68843e-20	0.344581	0.278	0.2	5.45109e-16	ILCs
Ube2d3	2.93118e-20	0.298577	0.618	0.566	9.46332e-16	ILCs
Selplg	3.0093e-20	0.396058	0.3	0.226	9.71554e-16	ILCs
Bptf	3.26339e-20	0.390644	0.261	0.187	1.05359e-15	ILCs
Chka	1.97555e-19	0.395768	0.257	0.188	6.37808e-15	ILCs
Mbnl1	2.48703e-19	0.258799	0.598	0.523	8.02939e-15	ILCs
Klf13	2.5749e-19	0.389682	0.33	0.258	8.31307e-15	ILCs
Malt1	7.14657e-19	0.268757	0.408	0.321	2.30727e-14	ILCs
Dnase1	7.83263e-19	0.297424	0.361	0.278	2.52876e-14	ILCs
Anxa6	2.31039e-18	0.32946	0.26	0.189	7.45909e-14	ILCs
Fyn	2.94504e-18	0.361413	0.292	0.217	9.50806e-14	ILCs
Diaph1	2.99256e-18	0.371625	0.326	0.255	9.66149e-14	ILCs
Eprs	7.54745e-18	0.329719	0.335	0.262	2.43669e-13	ILCs
Srsf3	3.24731e-17	0.266699	0.579	0.525	1.04839e-12	ILCs
Calm2	4.69764e-17	0.286269	0.594	0.543	1.51663e-12	ILCs
Dock2	1.578e-16	0.354276	0.366	0.303	5.09457e-12	ILCs
Tpm3	3.46282e-16	0.32212	0.465	0.405	1.11797e-11	ILCs
Wac	1.65721e-15	0.341898	0.349	0.286	5.35029e-11	ILCs
Cnbp	2.5441e-15	0.266162	0.51	0.45	8.21362e-11	ILCs
Tra2a	5.31804e-14	0.267161	0.362	0.295	1.71693e-09	ILCs
Kmt2e	6.13476e-14	0.310379	0.321	0.26	1.98061e-09	ILCs
Mef2a	8.03538e-14	0.378365	0.257	0.203	2.59422e-09	ILCs
Sfr1	2.24722e-13	0.377452	0.264	0.21	7.25515e-09	ILCs
Supt4a	3.11357e-13	0.328767	0.362	0.308	1.00522e-08	ILCs
Spag9	5.87158e-13	0.381714	0.399	0.348	1.89564e-08	ILCs
Ptbp3	1.16105e-12	0.353057	0.367	0.317	3.74844e-08	ILCs
Hnrnpa0	1.56051e-12	0.28076	0.283	0.226	5.03812e-08	ILCs
Lgals1	3.01335e-12	0.269124	0.451	0.392	9.72859e-08	ILCs
Ankrd11	5.82871e-12	0.283958	0.457	0.407	1.8818e-07	ILCs
Chd4	9.04674e-12	0.309856	0.356	0.304	2.92074e-07	ILCs
Ddx21	9.48572e-12	0.324547	0.26	0.21	3.06246e-07	ILCs
Ago2	3.06316e-11	0.251025	0.306	0.25	9.8894e-07	ILCs
Phf3	8.86393e-11	0.285199	0.288	0.236	2.86172e-06	ILCs
Rsrc2	3.78686e-10	0.264435	0.316	0.265	1.22259e-05	ILCs
Hspe1	7.73366e-10	0.270259	0.423	0.381	2.49681e-05	ILCs
Cdv3	2.02417e-08	0.312913	0.251	0.212	0.000653504	ILCs
Tut7	2.75719e-07	0.261596	0.288	0.249	0.00890159	ILCs
Gpx4	2.18889e-05	0.267243	0.269	0.245	0.706684	ILCs
Ifitm3	0	2.82453	0.796	0.192	0	DCs/Monocyte
Ifitm2	0	2.55117	0.704	0.113	0	DCs/Monocyte
Plac8	0	2.54711	0.489	0.121	0	DCs/Monocyte
Cd209a	0	2.47928	0.379	0.006	0	DCs/Monocyte
H2-Ab1	0	2.3664	0.92	0.27	0	DCs/Monocyte
Ifi30	0	2.32269	0.68	0.128	0	DCs/Monocyte
H2-Aa	0	2.27065	0.94	0.289	0	DCs/Monocyte
H2-Eb1	0	2.18743	0.927	0.286	0	DCs/Monocyte
Cst3	0	2.14598	0.905	0.312	0	DCs/Monocyte
Cd74	0	2.14595	0.959	0.327	0	DCs/Monocyte
Etv3	0	2.1351	0.674	0.185	0	DCs/Monocyte
Alox5ap	0	2.08874	0.583	0.093	0	DCs/Monocyte
H2-DMa	0	1.98672	0.637	0.135	0	DCs/Monocyte
Lsp1	0	1.97943	0.775	0.261	0	DCs/Monocyte
Ms4a6c	0	1.96065	0.582	0.13	0	DCs/Monocyte
H2-DMb1	0	1.94381	0.608	0.121	0	DCs/Monocyte
Gm2a	0	1.86338	0.614	0.152	0	DCs/Monocyte
Wfdc17	0	1.83996	0.576	0.135	0	DCs/Monocyte
Plbd1	0	1.83526	0.473	0.064	0	DCs/Monocyte
Tnip3	0	1.83484	0.362	0.04	0	DCs/Monocyte
Ccl6	0	1.76662	0.447	0.094	0	DCs/Monocyte
Il1b	0	1.75253	0.324	0.055	0	DCs/Monocyte
Napsa	0	1.71572	0.405	0.037	0	DCs/Monocyte
Ccl9	0	1.69058	0.418	0.084	0	DCs/Monocyte
Syngr2	0	1.66433	0.497	0.113	0	DCs/Monocyte
Cybb	0	1.63519	0.603	0.179	0	DCs/Monocyte
Ms4a4c	0	1.62638	0.31	0.035	0	DCs/Monocyte
Crip1	0	1.5173	0.859	0.531	0	DCs/Monocyte
Atox1	0	1.49578	0.654	0.248	0	DCs/Monocyte
Vim	0	1.46568	0.807	0.436	0	DCs/Monocyte
H3f3a	0	1.4523	0.936	0.708	0	DCs/Monocyte
Cbfa2t3	0	1.43546	0.279	0.03	0	DCs/Monocyte
S100a4	0	1.42073	0.803	0.358	0	DCs/Monocyte
Ctsh	0	1.39391	0.618	0.181	0	DCs/Monocyte
Tmsb4x	0	1.33787	0.995	0.979	0	DCs/Monocyte
Tyrobp	0	1.3109	0.859	0.357	0	DCs/Monocyte
Lgals3	0	1.30692	0.7	0.218	0	DCs/Monocyte
Csf2rb	0	1.28446	0.297	0.04	0	DCs/Monocyte
Actb	0	0.982444	0.996	0.959	0	DCs/Monocyte
Ctss	0	0.89825	0.773	0.28	0	DCs/Monocyte
Rps9	0	0.873075	0.982	0.931	0	DCs/Monocyte
Gpx1	1.60584e-300	1.35482	0.765	0.357	5.18445e-296	DCs/Monocyte
Pid1	8.46797e-298	1.24672	0.288	0.045	2.73388e-293	DCs/Monocyte
Cd83	1.5807e-285	1.38842	0.475	0.132	5.1033e-281	DCs/Monocyte
Spi1	6.97381e-283	1.27576	0.458	0.125	2.2515e-278	DCs/Monocyte
Lyz2	1.79035e-275	1.76547	0.618	0.215	5.78014e-271	DCs/Monocyte
Marcks	2.27215e-275	1.44756	0.545	0.177	7.33563e-271	DCs/Monocyte
Rel	2.05445e-261	1.49864	0.725	0.38	6.6328e-257	DCs/Monocyte
Fth1	2.44196e-256	0.804079	0.977	0.894	7.88388e-252	DCs/Monocyte
Syk	3.83147e-256	1.30455	0.379	0.094	1.23699e-251	DCs/Monocyte
Ccnd1	5.05099e-247	1.29554	0.302	0.061	1.63071e-242	DCs/Monocyte
Actg1	2.29088e-242	0.977402	0.953	0.853	7.39609e-238	DCs/Monocyte
Fau	4.73362e-241	0.651812	0.986	0.957	1.52825e-236	DCs/Monocyte
Eps8	5.90453e-241	1.20632	0.298	0.061	1.90628e-236	DCs/Monocyte
H2afz	8.17037e-240	1.25528	0.839	0.572	2.6378e-235	DCs/Monocyte
Psap	6.15042e-238	0.929403	0.788	0.39	1.98566e-233	DCs/Monocyte
Plek	2.72362e-237	1.29471	0.602	0.247	8.7932e-233	DCs/Monocyte
Bach1	1.06692e-235	1.36336	0.419	0.125	3.44454e-231	DCs/Monocyte
Mcl1	7.41776e-235	1.15468	0.807	0.486	2.39482e-230	DCs/Monocyte
Ccdc88a	1.54038e-227	1.18466	0.258	0.048	4.97311e-223	DCs/Monocyte
Gng10	1.29117e-210	1.19593	0.383	0.113	4.16855e-206	DCs/Monocyte
Ifi27l2a	3.8996e-206	1.47141	0.671	0.34	1.25899e-201	DCs/Monocyte
Arl5c	8.61608e-205	1.24497	0.278	0.063	2.7817e-200	DCs/Monocyte
Marcksl1	4.33479e-203	1.39787	0.354	0.1	1.39949e-198	DCs/Monocyte
Fcer1g	1.03812e-201	0.84213	0.848	0.418	3.35157e-197	DCs/Monocyte
Rassf4	1.21988e-199	1.10378	0.257	0.054	3.93837e-195	DCs/Monocyte
Ftl1	5.08885e-196	0.460977	0.93	0.678	1.64293e-191	DCs/Monocyte
S100a6	1.70559e-195	0.964128	0.852	0.527	5.5065e-191	DCs/Monocyte
Ccr2	1.07854e-194	1.28836	0.434	0.148	3.48206e-190	DCs/Monocyte
Rpl28	1.35929e-191	0.746078	0.939	0.849	4.38847e-187	DCs/Monocyte
Pirb	2.556e-190	1.05892	0.264	0.06	8.25205e-186	DCs/Monocyte
Sowahc	2.06003e-188	1.0441	0.255	0.056	6.6508e-184	DCs/Monocyte
Erp29	1.43168e-185	1.12479	0.497	0.201	4.62217e-181	DCs/Monocyte
Csf2ra	1.0672e-182	1.11231	0.314	0.086	3.44545e-178	DCs/Monocyte
Pmaip1	3.30722e-175	1.21321	0.37	0.12	1.06774e-170	DCs/Monocyte
Npc2	1.35724e-173	0.994397	0.731	0.416	4.38186e-169	DCs/Monocyte
Nfkbia	6.66815e-166	0.996106	0.856	0.64	2.15281e-161	DCs/Monocyte
H2afy	5.56663e-164	1.13996	0.551	0.263	1.79719e-159	DCs/Monocyte
Fxyd5	1.6213e-162	1.0223	0.739	0.487	5.23438e-158	DCs/Monocyte
S100a11	1.19595e-156	1.06336	0.661	0.381	3.86112e-152	DCs/Monocyte
Zeb2	1.81142e-152	1.08896	0.518	0.228	5.84817e-148	DCs/Monocyte
Efhd2	4.72416e-152	0.939176	0.598	0.299	1.52519e-147	DCs/Monocyte
Tmem176b	1.56981e-149	1.00345	0.505	0.224	5.06814e-145	DCs/Monocyte
Lyn	6.15596e-149	1.03678	0.373	0.135	1.98745e-144	DCs/Monocyte
Myo1g	7.19506e-149	0.955436	0.284	0.082	2.32293e-144	DCs/Monocyte
Fam49b	4.94786e-148	0.994972	0.532	0.254	1.59741e-143	DCs/Monocyte
Ctsz	8.872e-148	0.696891	0.503	0.202	2.86433e-143	DCs/Monocyte
Pld4	4.24884e-146	0.984941	0.333	0.111	1.37174e-141	DCs/Monocyte
Rps11	6.8248e-146	0.608828	0.956	0.919	2.20339e-141	DCs/Monocyte
Ncf2	8.7611e-143	0.987018	0.283	0.085	2.82852e-138	DCs/Monocyte
Ptms	1.25516e-141	0.975272	0.483	0.214	4.05229e-137	DCs/Monocyte
Map4k4	5.46748e-141	1.11594	0.439	0.188	1.76518e-136	DCs/Monocyte
Tmem176a	1.69115e-140	1.09593	0.487	0.219	5.45989e-136	DCs/Monocyte
Skap2	2.08729e-138	0.965659	0.277	0.084	6.73883e-134	DCs/Monocyte
Rplp0	2.78996e-137	0.61742	0.932	0.853	9.00737e-133	DCs/Monocyte
Prcp	4.20754e-136	0.942406	0.304	0.1	1.3584e-131	DCs/Monocyte
Cytip	2.04146e-135	0.998717	0.58	0.308	6.59086e-131	DCs/Monocyte
Fem1c	2.03155e-134	0.967154	0.353	0.129	6.55887e-130	DCs/Monocyte
Rab11fip1	9.47554e-133	0.819225	0.252	0.07	3.05918e-128	DCs/Monocyte
Rpl10	1.43104e-131	0.664026	0.894	0.77	4.6201e-127	DCs/Monocyte
Rpl13	2.21044e-131	0.526614	0.97	0.944	7.13641e-127	DCs/Monocyte
Rbpj	3.03851e-130	0.95603	0.441	0.19	9.80983e-126	DCs/Monocyte
Mpeg1	3.59091e-130	0.84012	0.375	0.137	1.15933e-125	DCs/Monocyte
Iqgap1	6.5198e-129	0.865651	0.736	0.485	2.10492e-124	DCs/Monocyte
Rps27a	2.90319e-128	0.5524	0.94	0.886	9.37294e-124	DCs/Monocyte
Anxa2	7.12617e-127	0.923567	0.415	0.174	2.30068e-122	DCs/Monocyte
Samhd1	1.21688e-125	1.0007	0.43	0.188	3.92869e-121	DCs/Monocyte
Malt1	1.05964e-124	1.05988	0.566	0.306	3.42104e-120	DCs/Monocyte
Ucp2	5.44402e-123	0.906309	0.552	0.292	1.7576e-118	DCs/Monocyte
Slfn2	2.04832e-122	1.09046	0.428	0.195	6.61299e-118	DCs/Monocyte
Ctnna1	1.17921e-119	0.896753	0.274	0.091	3.80709e-115	DCs/Monocyte
Jarid2	2.52714e-119	0.95058	0.382	0.158	8.15889e-115	DCs/Monocyte
Pip4k2a	1.22156e-116	0.853719	0.303	0.109	3.94381e-112	DCs/Monocyte
Rps25	6.32893e-115	0.58618	0.916	0.828	2.04329e-110	DCs/Monocyte
Ly86	4.19054e-114	0.833202	0.289	0.101	1.35292e-109	DCs/Monocyte
Rpl35a	1.18706e-111	0.525801	0.941	0.87	3.83243e-107	DCs/Monocyte
Arpc1b	3.33363e-111	0.842127	0.57	0.317	1.07626e-106	DCs/Monocyte
Rpl41	9.0448e-110	0.417716	0.973	0.955	2.92011e-105	DCs/Monocyte
Dapp1	1.67256e-109	0.80682	0.264	0.088	5.39987e-105	DCs/Monocyte
Sh3bgrl3	1.18959e-108	0.693055	0.802	0.613	3.84058e-104	DCs/Monocyte
Unc93b1	8.79393e-108	0.717572	0.434	0.191	2.83912e-103	DCs/Monocyte
Cd47	2.3465e-106	0.883144	0.517	0.28	7.57568e-102	DCs/Monocyte
Tpt1	6.0837e-106	0.344435	0.993	0.99	1.96412e-101	DCs/Monocyte
Glud1	2.40921e-105	0.848209	0.426	0.203	7.77813e-101	DCs/Monocyte
Fcgr2b	5.76775e-105	0.895745	0.274	0.098	1.86212e-100	DCs/Monocyte
Gnai2	1.04954e-104	0.769053	0.705	0.481	3.38844e-100	DCs/Monocyte
Sem1	2.10021e-103	0.789006	0.645	0.409	6.78052e-99	DCs/Monocyte
Atp6v0c	7.93222e-103	0.770471	0.601	0.347	2.56092e-98	DCs/Monocyte
Rps19	1.58546e-102	0.509818	0.936	0.871	5.11864e-98	DCs/Monocyte
Calm1	1.68012e-102	0.759355	0.874	0.743	5.42428e-98	DCs/Monocyte
Ehd1	2.47834e-102	0.797604	0.251	0.085	8.00133e-98	DCs/Monocyte
Cyba	3.71509e-102	0.797563	0.622	0.378	1.19942e-97	DCs/Monocyte
Nfe2l2	7.41098e-101	0.852209	0.34	0.141	2.39263e-96	DCs/Monocyte
Cxcl16	1.90407e-100	0.826828	0.343	0.138	6.1473e-96	DCs/Monocyte
Rps4x	1.84288e-99	0.509022	0.936	0.884	5.94974e-95	DCs/Monocyte
Arpc5	2.49149e-99	0.800574	0.567	0.332	8.04379e-95	DCs/Monocyte
Coro1a	7.20933e-99	0.749682	0.68	0.449	2.32753e-94	DCs/Monocyte
Rpl24	9.07226e-99	0.542111	0.898	0.787	2.92898e-94	DCs/Monocyte
Actr3	1.08818e-98	0.750549	0.686	0.456	3.51319e-94	DCs/Monocyte
Pitpna	1.06014e-97	0.840593	0.389	0.185	3.42268e-93	DCs/Monocyte
Rps27l	5.19187e-97	0.954559	0.528	0.31	1.6762e-92	DCs/Monocyte
Tagln2	7.04316e-96	0.961928	0.522	0.303	2.27388e-91	DCs/Monocyte
Grb2	1.33552e-95	0.816043	0.469	0.244	4.31172e-91	DCs/Monocyte
Clic4	1.02402e-91	0.941766	0.414	0.208	3.30606e-87	DCs/Monocyte
Sh3bgrl	3.9263e-91	0.788338	0.332	0.144	1.26761e-86	DCs/Monocyte
Rps29	1.77486e-89	0.372205	0.977	0.963	5.73013e-85	DCs/Monocyte
Taldo1	1.14167e-88	0.844368	0.482	0.273	3.6859e-84	DCs/Monocyte
Basp1	4.87151e-87	0.954594	0.342	0.152	1.57277e-82	DCs/Monocyte
Spag9	2.56495e-86	0.760774	0.554	0.331	8.28094e-82	DCs/Monocyte
Rps28	1.51514e-85	0.414309	0.966	0.925	4.89162e-81	DCs/Monocyte
Slc6a6	2.46032e-85	0.843598	0.345	0.159	7.94313e-81	DCs/Monocyte
Psma7	3.61409e-85	0.757322	0.496	0.279	1.16681e-80	DCs/Monocyte
Brk1	4.2658e-84	0.755044	0.462	0.247	1.37721e-79	DCs/Monocyte
Ckb	1.47115e-83	0.770429	0.252	0.097	4.74962e-79	DCs/Monocyte
Rpl26	2.90203e-83	0.529286	0.868	0.78	9.36921e-79	DCs/Monocyte
Rnh1	8.83712e-82	0.719506	0.257	0.101	2.85306e-77	DCs/Monocyte
Serf2	1.13765e-81	0.580376	0.827	0.687	3.67289e-77	DCs/Monocyte
Mbtd1	1.22247e-81	0.715713	0.252	0.097	3.94675e-77	DCs/Monocyte
Cdkn1a	4.13999e-81	0.765789	0.489	0.274	1.33659e-76	DCs/Monocyte
Anxa5	1.04005e-80	0.676825	0.421	0.21	3.35781e-76	DCs/Monocyte
Evi2a	2.57898e-80	0.767246	0.258	0.104	8.32624e-76	DCs/Monocyte
Lilrb4a	2.91017e-80	0.818	0.272	0.113	9.39548e-76	DCs/Monocyte
Tpd52	4.91701e-80	0.826234	0.355	0.173	1.58746e-75	DCs/Monocyte
Zyx	2.19758e-79	0.768187	0.364	0.176	7.09488e-75	DCs/Monocyte
Emp3	2.26315e-79	0.737428	0.523	0.317	7.30658e-75	DCs/Monocyte
Bri3	4.98882e-79	0.727694	0.465	0.255	1.61064e-74	DCs/Monocyte
Rack1	1.16478e-78	0.483044	0.901	0.812	3.7605e-74	DCs/Monocyte
Sub1	7.22663e-78	0.500442	0.838	0.71	2.33312e-73	DCs/Monocyte
Rpl39	4.56922e-77	0.447627	0.952	0.903	1.47517e-72	DCs/Monocyte
Psmb8	1.02915e-75	0.732749	0.467	0.266	3.32262e-71	DCs/Monocyte
Rps26	2.32735e-75	0.471452	0.89	0.804	7.51383e-71	DCs/Monocyte
Gnb2	5.97671e-75	0.710745	0.508	0.301	1.92958e-70	DCs/Monocyte
Rps12	8.30669e-75	0.344593	0.972	0.955	2.68181e-70	DCs/Monocyte
Arpc2	1.01631e-74	0.57989	0.757	0.579	3.28115e-70	DCs/Monocyte
Gabarap	1.09427e-74	0.668126	0.595	0.38	3.53284e-70	DCs/Monocyte
Rpl7a	2.31897e-73	0.534257	0.817	0.693	7.4868e-69	DCs/Monocyte
Rpl37	1.01121e-71	0.451715	0.94	0.888	3.26468e-67	DCs/Monocyte
Sirpa	1.30048e-71	0.731631	0.257	0.107	4.19859e-67	DCs/Monocyte
Sdc3	1.34367e-71	0.665553	0.262	0.11	4.33804e-67	DCs/Monocyte
Picalm	2.86223e-71	0.678769	0.486	0.283	9.24071e-67	DCs/Monocyte
Med13l	2.54218e-70	0.669529	0.267	0.114	8.20744e-66	DCs/Monocyte
Cd44	3.12055e-70	0.763842	0.472	0.274	1.00747e-65	DCs/Monocyte
Rpl27a	1.93117e-69	0.336447	0.964	0.943	6.23478e-65	DCs/Monocyte
Rpl6	4.65547e-69	0.421139	0.928	0.873	1.50302e-64	DCs/Monocyte
Trim25	6.97942e-69	0.760535	0.271	0.121	2.25331e-64	DCs/Monocyte
Dbi	1.5932e-68	0.739514	0.34	0.172	5.14364e-64	DCs/Monocyte
Atp6v0b	4.2365e-68	0.650439	0.394	0.209	1.36775e-63	DCs/Monocyte
Atp6v1g1	2.22484e-67	0.644311	0.398	0.211	7.18289e-63	DCs/Monocyte
Ptma	9.00266e-67	0.436653	0.918	0.862	2.90651e-62	DCs/Monocyte
Tspo	3.18987e-66	0.706485	0.517	0.326	1.02985e-61	DCs/Monocyte
Smdt1	3.5096e-66	0.67258	0.388	0.21	1.13307e-61	DCs/Monocyte
Rpl32	4.36432e-66	0.391573	0.939	0.907	1.40902e-61	DCs/Monocyte
Mrpl52	1.41906e-65	0.679508	0.388	0.211	4.58144e-61	DCs/Monocyte
Rpl23a	4.72151e-65	0.402249	0.911	0.834	1.52434e-60	DCs/Monocyte
Rpl19	9.31038e-65	0.324179	0.96	0.932	3.00586e-60	DCs/Monocyte
Btf3	9.43406e-65	0.512691	0.775	0.646	3.04579e-60	DCs/Monocyte
Rpl11	2.74605e-64	0.403202	0.92	0.874	8.86563e-60	DCs/Monocyte
Capza2	7.99236e-64	0.643497	0.54	0.345	2.58033e-59	DCs/Monocyte
Lst1	1.52487e-62	0.770929	0.283	0.132	4.92304e-58	DCs/Monocyte
Rpl34	2.42734e-62	0.349129	0.943	0.9	7.83666e-58	DCs/Monocyte
Slamf7	5.4557e-62	0.687706	0.27	0.126	1.76137e-57	DCs/Monocyte
Rps14	6.09871e-62	0.280805	0.976	0.968	1.96897e-57	DCs/Monocyte
Atpif1	6.32415e-62	0.647571	0.33	0.167	2.04175e-57	DCs/Monocyte
Pde4b	1.0747e-61	0.692922	0.342	0.177	3.46969e-57	DCs/Monocyte
Tkt	4.61494e-61	0.657818	0.265	0.122	1.48993e-56	DCs/Monocyte
Kctd12	1.62932e-60	0.615036	0.336	0.171	5.26026e-56	DCs/Monocyte
Eef1a1	2.01393e-60	0.265942	0.985	0.981	6.50198e-56	DCs/Monocyte
Psme1	4.02752e-60	0.638064	0.511	0.324	1.30028e-55	DCs/Monocyte
Ndufa6	2.11122e-58	0.673476	0.43	0.257	6.81606e-54	DCs/Monocyte
Rpl7	1.00972e-56	0.381769	0.895	0.834	3.25987e-52	DCs/Monocyte
Rps15	1.29629e-56	0.337108	0.944	0.912	4.18507e-52	DCs/Monocyte
Cflar	2.55143e-56	0.757501	0.277	0.137	8.2373e-52	DCs/Monocyte
Trib1	3.88369e-56	0.667434	0.264	0.125	1.25385e-51	DCs/Monocyte
Timm10b	1.41732e-55	0.681143	0.252	0.12	4.57581e-51	DCs/Monocyte
Card19	4.54148e-55	0.617714	0.278	0.134	1.46622e-50	DCs/Monocyte
Rpl10a	3.33976e-54	0.408718	0.88	0.793	1.07824e-49	DCs/Monocyte
Cdc42	9.35785e-54	0.509229	0.704	0.527	3.02118e-49	DCs/Monocyte
Scand1	9.67402e-54	0.651573	0.388	0.226	3.12326e-49	DCs/Monocyte
Rps2	1.72173e-53	0.361131	0.907	0.838	5.5586e-49	DCs/Monocyte
Srgn	1.96615e-53	0.499073	0.802	0.681	6.34771e-49	DCs/Monocyte
Eif3f	2.23041e-53	0.574835	0.558	0.386	7.20088e-49	DCs/Monocyte
Rpl22	2.39694e-53	0.397525	0.871	0.788	7.73853e-49	DCs/Monocyte
Psmd8	9.04186e-53	0.649535	0.325	0.177	2.91916e-48	DCs/Monocyte
Nap1l1	1.03976e-52	0.611084	0.46	0.291	3.35686e-48	DCs/Monocyte
Rpsa	1.21091e-52	0.336674	0.936	0.891	3.90942e-48	DCs/Monocyte
Mt1	5.42415e-52	0.931715	0.427	0.275	1.75119e-47	DCs/Monocyte
M6pr	5.71738e-52	0.621697	0.376	0.217	1.84586e-47	DCs/Monocyte
Rps6	9.10484e-52	0.401599	0.849	0.773	2.9395e-47	DCs/Monocyte
Arl8b	2.44312e-51	0.598777	0.252	0.123	7.8876e-47	DCs/Monocyte
Atp5l	2.58508e-50	0.517708	0.654	0.486	8.34594e-46	DCs/Monocyte
Gdi2	7.80162e-50	0.619019	0.462	0.301	2.51875e-45	DCs/Monocyte
Litaf	1.88771e-49	0.615923	0.348	0.194	6.09448e-45	DCs/Monocyte
Arl4c	2.18579e-49	0.571871	0.441	0.274	7.05683e-45	DCs/Monocyte
Rpl23	3.03418e-49	0.278721	0.958	0.946	9.79585e-45	DCs/Monocyte
Jak2	3.38634e-49	0.529101	0.256	0.124	1.09328e-44	DCs/Monocyte
Msn	3.88159e-49	0.551395	0.58	0.407	1.25317e-44	DCs/Monocyte
Rpl18	1.1757e-48	0.320556	0.934	0.895	3.79573e-44	DCs/Monocyte
Lamp2	1.36719e-47	0.638335	0.319	0.177	4.41396e-43	DCs/Monocyte
Tmem123	3.11395e-47	1.10424	0.287	0.156	1.00534e-42	DCs/Monocyte
Atp6v0e	4.73034e-47	0.53727	0.465	0.299	1.52719e-42	DCs/Monocyte
Trps1	7.00175e-47	0.609752	0.256	0.129	2.26051e-42	DCs/Monocyte
Rpl3	7.4173e-47	0.357691	0.881	0.82	2.39468e-42	DCs/Monocyte
Rps23	1.53631e-46	0.333076	0.92	0.873	4.95996e-42	DCs/Monocyte
Nme2	2.55991e-46	0.503637	0.639	0.484	8.26466e-42	DCs/Monocyte
Mpc1	5.4987e-46	0.54529	0.293	0.155	1.77526e-41	DCs/Monocyte
Gadd45b	6.3263e-46	0.636474	0.441	0.288	2.04245e-41	DCs/Monocyte
Rpl18a	9.08298e-46	0.28173	0.965	0.948	2.93244e-41	DCs/Monocyte
Capzb	1.35935e-45	0.564238	0.472	0.311	4.38867e-41	DCs/Monocyte
Rilpl2	3.05097e-45	0.590297	0.325	0.185	9.85005e-41	DCs/Monocyte
Chmp2a	1.3272e-44	0.537432	0.287	0.155	4.28485e-40	DCs/Monocyte
Rpl15	3.80535e-44	0.367421	0.867	0.815	1.22856e-39	DCs/Monocyte
Flna	4.41252e-44	0.575768	0.317	0.177	1.42458e-39	DCs/Monocyte
Arf5	7.82701e-44	0.484532	0.281	0.15	2.52695e-39	DCs/Monocyte
Clic1	9.93292e-44	0.531363	0.459	0.3	3.20684e-39	DCs/Monocyte
Naca	1.26391e-43	0.412327	0.758	0.645	4.08054e-39	DCs/Monocyte
Pim1	1.30836e-43	0.38707	0.811	0.643	4.22403e-39	DCs/Monocyte
Prdx5	2.9909e-43	0.742074	0.35	0.212	9.65611e-39	DCs/Monocyte
Rpl14	6.32707e-43	0.397012	0.81	0.746	2.04269e-38	DCs/Monocyte
Cd48	1.64467e-42	0.507545	0.26	0.136	5.3098e-38	DCs/Monocyte
Atp5c1	2.77282e-42	0.526454	0.363	0.22	8.95205e-38	DCs/Monocyte
Sec61b	2.86106e-42	0.467646	0.596	0.437	9.23692e-38	DCs/Monocyte
Pgls	4.66449e-42	0.524914	0.271	0.146	1.50593e-37	DCs/Monocyte
Mapkapk2	8.13993e-42	0.615255	0.264	0.142	2.62798e-37	DCs/Monocyte
Sec61g	1.45949e-41	0.479492	0.623	0.471	4.71196e-37	DCs/Monocyte
Fam129a	2.29191e-41	0.493025	0.252	0.131	7.39944e-37	DCs/Monocyte
Rpl17	6.50354e-41	0.277148	0.944	0.914	2.09967e-36	DCs/Monocyte
Riok3	7.45401e-41	0.574969	0.309	0.179	2.40653e-36	DCs/Monocyte
Clta	7.60355e-41	0.418512	0.592	0.417	2.45481e-36	DCs/Monocyte
Rps8	9.06293e-41	0.280467	0.954	0.935	2.92597e-36	DCs/Monocyte
Lamp1	1.48047e-40	0.428973	0.44	0.276	4.77969e-36	DCs/Monocyte
H2-D1	3.15956e-40	0.383242	0.862	0.779	1.02006e-35	DCs/Monocyte
Ahnak	8.11943e-40	0.575769	0.62	0.478	2.62136e-35	DCs/Monocyte
Lmnb1	1.32771e-39	0.527923	0.265	0.141	4.28652e-35	DCs/Monocyte
Rpl37a	3.50194e-39	0.255119	0.979	0.963	1.1306e-34	DCs/Monocyte
Ybx1	6.87346e-39	0.431243	0.69	0.553	2.2191e-34	DCs/Monocyte
Rpl35	1.09828e-38	0.342041	0.845	0.748	3.54581e-34	DCs/Monocyte
Psma4	1.37289e-38	0.491682	0.268	0.148	4.43238e-34	DCs/Monocyte
Cox4i1	3.60311e-38	0.441429	0.648	0.504	1.16326e-33	DCs/Monocyte
Ptpn1	6.35723e-38	0.578727	0.379	0.241	2.05243e-33	DCs/Monocyte
Bhlhe40	1.91515e-37	0.374646	0.57	0.407	6.18306e-33	DCs/Monocyte
Taok3	3.36965e-37	0.503242	0.259	0.142	1.08789e-32	DCs/Monocyte
Rps5	3.56065e-37	0.278296	0.917	0.897	1.14956e-32	DCs/Monocyte
Fbl	5.01701e-37	0.471878	0.277	0.156	1.61974e-32	DCs/Monocyte
Pfdn5	1.15314e-36	0.421889	0.675	0.551	3.7229e-32	DCs/Monocyte
Ybx3	2.51101e-36	0.497878	0.265	0.147	8.10679e-32	DCs/Monocyte
Cd68	9.49433e-36	0.340991	0.252	0.133	3.06525e-31	DCs/Monocyte
Sh3glb1	2.61026e-35	0.502739	0.441	0.303	8.42723e-31	DCs/Monocyte
Samsn1	4.57024e-35	0.484681	0.335	0.201	1.4755e-30	DCs/Monocyte
Pcbp1	9.30596e-35	0.508577	0.456	0.318	3.00443e-30	DCs/Monocyte
Arpc3	1.21149e-34	0.408524	0.63	0.487	3.91131e-30	DCs/Monocyte
Foxp1	2.77388e-34	0.521563	0.384	0.25	8.95547e-30	DCs/Monocyte
Btg1	2.87703e-34	0.347767	0.882	0.829	9.2885e-30	DCs/Monocyte
Pomp	3.96626e-34	0.482264	0.373	0.24	1.28051e-29	DCs/Monocyte
Txnrd1	8.90111e-34	0.534133	0.293	0.175	2.87372e-29	DCs/Monocyte
Cd52	1.00057e-33	0.332321	0.83	0.707	3.23034e-29	DCs/Monocyte
Nedd8	1.14153e-33	0.471731	0.369	0.237	3.68545e-29	DCs/Monocyte
Mrpl33	1.85135e-33	0.494852	0.266	0.152	5.97709e-29	DCs/Monocyte
Hnrnpf	2.46957e-33	0.416955	0.577	0.426	7.973e-29	DCs/Monocyte
Ndufb1-ps	2.58702e-33	0.473446	0.378	0.249	8.3522e-29	DCs/Monocyte
Actr2	5.81434e-33	0.454342	0.392	0.258	1.87716e-28	DCs/Monocyte
Atp5g2	6.31255e-33	0.428055	0.518	0.379	2.03801e-28	DCs/Monocyte
Klf4	6.68406e-33	0.445113	0.439	0.298	2.15795e-28	DCs/Monocyte
Pycard	2.24606e-32	0.522642	0.332	0.209	7.25142e-28	DCs/Monocyte
Rpl36	3.2533e-32	0.288911	0.883	0.811	1.05033e-27	DCs/Monocyte
Tubb5	4.39596e-32	0.508286	0.467	0.335	1.41923e-27	DCs/Monocyte
Ccdc12	1.97851e-31	0.489006	0.314	0.196	6.38763e-27	DCs/Monocyte
Dazap2	2.47352e-31	0.450487	0.483	0.345	7.98577e-27	DCs/Monocyte
Sod1	7.65951e-31	0.439026	0.382	0.254	2.47287e-26	DCs/Monocyte
Psme2	1.04021e-30	0.481316	0.281	0.168	3.35832e-26	DCs/Monocyte
Eif3k	1.06196e-30	0.452876	0.428	0.3	3.42853e-26	DCs/Monocyte
Kdm6b	1.11822e-30	0.455629	0.501	0.361	3.61019e-26	DCs/Monocyte
Eif4e	1.32483e-30	0.51709	0.273	0.164	4.27721e-26	DCs/Monocyte
Ifnar2	1.4212e-30	0.521722	0.282	0.173	4.58834e-26	DCs/Monocyte
Ctsc	1.67258e-30	0.342677	0.339	0.21	5.39994e-26	DCs/Monocyte
Nfkbiz	2.70961e-30	0.441681	0.451	0.313	8.74796e-26	DCs/Monocyte
Atp5e	8.05812e-30	0.400856	0.572	0.434	2.60156e-25	DCs/Monocyte
Vamp8	8.43553e-30	0.449509	0.34	0.219	2.72341e-25	DCs/Monocyte
Pten	9.15512e-30	0.46344	0.261	0.154	2.95573e-25	DCs/Monocyte
Rpl21	2.60267e-29	0.279304	0.865	0.811	8.40272e-25	DCs/Monocyte
Laptm5	3.4717e-29	0.370014	0.699	0.582	1.12084e-24	DCs/Monocyte
Cox5a	6.38376e-29	0.478682	0.426	0.304	2.061e-24	DCs/Monocyte
Hexa	7.28814e-29	0.347141	0.269	0.157	2.35297e-24	DCs/Monocyte
Hnrnpa1	9.26117e-29	0.381673	0.465	0.334	2.98997e-24	DCs/Monocyte
Rps7	1.65039e-28	0.251175	0.915	0.883	5.32828e-24	DCs/Monocyte
2410006H16Rik	2.88984e-28	0.465641	0.404	0.281	9.32984e-24	DCs/Monocyte
Lamtor1	4.29938e-28	0.456484	0.275	0.17	1.38806e-23	DCs/Monocyte
Serp1	8.46616e-28	0.402341	0.455	0.324	2.7333e-23	DCs/Monocyte
Rtn4	1.12688e-27	0.441201	0.332	0.214	3.63813e-23	DCs/Monocyte
Gpr132	2.17423e-27	0.425243	0.356	0.231	7.01951e-23	DCs/Monocyte
Hnrnpa3	4.49539e-27	0.379079	0.573	0.447	1.45134e-22	DCs/Monocyte
Sdcbp	7.20094e-27	0.365386	0.45	0.312	2.32482e-22	DCs/Monocyte
Mbnl2	1.00026e-26	0.481109	0.287	0.183	3.22933e-22	DCs/Monocyte
Rrbp1	1.04066e-26	0.40474	0.443	0.316	3.35978e-22	DCs/Monocyte
Map2k3	7.87383e-26	0.413976	0.273	0.17	2.54207e-21	DCs/Monocyte
Qk	7.87849e-26	0.366723	0.35	0.231	2.54357e-21	DCs/Monocyte
Use1	8.43279e-26	0.392523	0.277	0.173	2.72253e-21	DCs/Monocyte
Eef1b2	1.07681e-25	0.310839	0.767	0.702	3.47649e-21	DCs/Monocyte
Rap1a	1.48677e-25	0.446708	0.31	0.204	4.80004e-21	DCs/Monocyte
Atp5f1	9.37967e-25	0.392388	0.363	0.249	3.02823e-20	DCs/Monocyte
Chmp4b	1.01246e-24	0.398516	0.314	0.206	3.26874e-20	DCs/Monocyte
Rps17	1.34997e-24	0.283093	0.801	0.728	4.35837e-20	DCs/Monocyte
Calm3	2.31663e-24	0.368702	0.3	0.195	7.47923e-20	DCs/Monocyte
Myl6	3.26117e-24	0.303841	0.801	0.72	1.05287e-19	DCs/Monocyte
Anp32b	3.95684e-24	0.372274	0.387	0.268	1.27747e-19	DCs/Monocyte
Pcbp2	4.60265e-24	0.355969	0.585	0.474	1.48597e-19	DCs/Monocyte
Elmsan1	5.41203e-24	0.391184	0.267	0.166	1.74728e-19	DCs/Monocyte
Rpl36a	9.97528e-24	0.297351	0.75	0.651	3.22052e-19	DCs/Monocyte
Zfand5	1.09534e-23	0.390719	0.427	0.309	3.5363e-19	DCs/Monocyte
Gng5	1.13051e-23	0.350668	0.552	0.433	3.64986e-19	DCs/Monocyte
Vapa	1.58805e-23	0.365754	0.353	0.242	5.12703e-19	DCs/Monocyte
Cd53	1.74716e-23	0.328339	0.485	0.358	5.6407e-19	DCs/Monocyte
Rap1b	5.21441e-23	0.329567	0.624	0.499	1.68347e-18	DCs/Monocyte
Ssr4	9.63573e-23	0.28146	0.435	0.314	3.1109e-18	DCs/Monocyte
Kdm7a	1.37092e-22	0.398855	0.258	0.163	4.42601e-18	DCs/Monocyte
Ppp2ca	1.55813e-22	0.382917	0.486	0.372	5.03042e-18	DCs/Monocyte
Aif1	2.01099e-22	0.326251	0.251	0.153	6.49249e-18	DCs/Monocyte
Rpl36al	2.13264e-22	0.294149	0.665	0.556	6.88524e-18	DCs/Monocyte
Cebpb	2.31057e-22	0.953049	0.413	0.333	7.45966e-18	DCs/Monocyte
Rtraf	2.69751e-22	0.370217	0.28	0.183	8.70893e-18	DCs/Monocyte
Rpl29	3.238e-22	0.25675	0.767	0.691	1.04539e-17	DCs/Monocyte
Rgs10	3.63389e-22	0.354145	0.322	0.212	1.1732e-17	DCs/Monocyte
Atf3	3.69612e-22	0.387476	0.541	0.424	1.19329e-17	DCs/Monocyte
Rbm3	4.36536e-22	0.279226	0.657	0.543	1.40936e-17	DCs/Monocyte
Pfn1	5.05552e-22	0.288947	0.788	0.71	1.63218e-17	DCs/Monocyte
Cxcl2	1.02874e-21	0.345481	0.276	0.176	3.32129e-17	DCs/Monocyte
Eif3e	1.24683e-21	0.325238	0.427	0.31	4.02541e-17	DCs/Monocyte
Cox7a2l	1.3269e-21	0.337795	0.494	0.376	4.28391e-17	DCs/Monocyte
Cfl1	1.59658e-21	0.297982	0.608	0.487	5.15457e-17	DCs/Monocyte
Hint1	1.70824e-21	0.376949	0.447	0.337	5.51505e-17	DCs/Monocyte
Bax	6.1055e-21	0.34724	0.251	0.161	1.97116e-16	DCs/Monocyte
Mob1a	8.31073e-21	0.333033	0.295	0.196	2.68312e-16	DCs/Monocyte
Ndufb8	1.51346e-20	0.341346	0.28	0.186	4.8862e-16	DCs/Monocyte
Ppib	2.42413e-20	0.311374	0.521	0.41	7.82629e-16	DCs/Monocyte
Arhgdia	6.70132e-20	0.375275	0.359	0.257	2.16352e-15	DCs/Monocyte
Rac1	2.72657e-19	0.325305	0.441	0.332	8.80272e-15	DCs/Monocyte
Ier5	3.29076e-19	0.423451	0.432	0.326	1.06242e-14	DCs/Monocyte
Nsa2	3.4209e-19	0.312858	0.496	0.383	1.10444e-14	DCs/Monocyte
Tomm7	4.99896e-19	0.326587	0.441	0.33	1.61391e-14	DCs/Monocyte
Rab7	9.08262e-19	0.330274	0.323	0.225	2.93232e-14	DCs/Monocyte
Rbms1	2.25844e-18	0.35955	0.257	0.169	7.29137e-14	DCs/Monocyte
Ube2l3	2.83367e-18	0.361055	0.32	0.227	9.14849e-14	DCs/Monocyte
Atp5h	3.20701e-18	0.306222	0.5	0.395	1.03538e-13	DCs/Monocyte
Snrpd2	6.13333e-18	0.30786	0.319	0.225	1.98014e-13	DCs/Monocyte
Lrrfip1	7.11172e-18	0.348343	0.273	0.186	2.29602e-13	DCs/Monocyte
Ywhae	7.91852e-18	0.349694	0.365	0.269	2.55649e-13	DCs/Monocyte
Rpl4	9.36554e-18	0.264643	0.599	0.507	3.02367e-13	DCs/Monocyte
Ppp1ca	1.53032e-17	0.31417	0.418	0.317	4.94064e-13	DCs/Monocyte
Ifrd1	3.3496e-17	0.29006	0.6	0.483	1.08142e-12	DCs/Monocyte
Rhoa	4.07452e-17	0.318094	0.533	0.427	1.31546e-12	DCs/Monocyte
Atp2b1	5.75446e-17	0.346896	0.491	0.386	1.85783e-12	DCs/Monocyte
Wasf2	1.108e-16	0.297505	0.294	0.205	3.57718e-12	DCs/Monocyte
Gas5	1.55289e-16	0.294525	0.578	0.488	5.01352e-12	DCs/Monocyte
Eif4a1	2.34113e-16	0.275228	0.554	0.453	7.55835e-12	DCs/Monocyte
Gm10076	2.95679e-16	0.26093	0.668	0.557	9.54599e-12	DCs/Monocyte
Ndufc2	4.08773e-16	0.30545	0.269	0.186	1.31972e-11	DCs/Monocyte
Ranbp1	4.36235e-16	0.30531	0.252	0.172	1.40839e-11	DCs/Monocyte
Ndufa3	5.17369e-16	0.360168	0.266	0.186	1.67033e-11	DCs/Monocyte
Hspa1a	5.82445e-16	0.483758	0.434	0.351	1.88042e-11	DCs/Monocyte
Cox7c	7.78745e-16	0.30972	0.542	0.447	2.51418e-11	DCs/Monocyte
Eif5a	8.18833e-16	0.301195	0.429	0.331	2.6436e-11	DCs/Monocyte
Psmb2	1.1532e-15	0.30263	0.276	0.194	3.7231e-11	DCs/Monocyte
Zfas1	1.798e-15	0.359037	0.254	0.176	5.80484e-11	DCs/Monocyte
Resf1	2.4119e-15	0.30877	0.396	0.302	7.78681e-11	DCs/Monocyte
Ostf1	2.61565e-15	0.251441	0.392	0.294	8.44462e-11	DCs/Monocyte
Abracl	4.0912e-15	0.309409	0.359	0.271	1.32084e-10	DCs/Monocyte
Dnajc8	6.45745e-15	0.262717	0.264	0.183	2.08479e-10	DCs/Monocyte
Ubl3	1.16371e-14	0.273412	0.423	0.329	3.75704e-10	DCs/Monocyte
Bcl10	1.16816e-14	0.306628	0.306	0.222	3.77141e-10	DCs/Monocyte
Capns1	1.24639e-14	0.278995	0.274	0.194	4.02398e-10	DCs/Monocyte
Zfp36	1.99694e-14	0.306074	0.57	0.479	6.44713e-10	DCs/Monocyte
Capza1	2.47101e-13	0.257458	0.278	0.2	7.97767e-09	DCs/Monocyte
Rnf19b	2.56123e-13	0.313538	0.299	0.22	8.26894e-09	DCs/Monocyte
Rab8b	3.60274e-13	0.331844	0.351	0.272	1.16314e-08	DCs/Monocyte
Gpx4	4.0044e-13	0.303456	0.32	0.24	1.29282e-08	DCs/Monocyte
Cox7b	5.87227e-13	0.26276	0.372	0.288	1.89586e-08	DCs/Monocyte
Tomm22	7.16998e-13	0.305134	0.251	0.181	2.31483e-08	DCs/Monocyte
Ndufa7	7.31394e-13	0.290822	0.296	0.219	2.36131e-08	DCs/Monocyte
Cox5b	7.36297e-13	0.316483	0.324	0.247	2.37714e-08	DCs/Monocyte
Reep5	8.1707e-13	0.286121	0.279	0.205	2.63791e-08	DCs/Monocyte
Traf1	1.252e-12	0.255833	0.365	0.275	4.04209e-08	DCs/Monocyte
Atp5j2	1.8889e-12	0.255336	0.403	0.317	6.09833e-08	DCs/Monocyte
Snrpf	2.60707e-12	0.266549	0.353	0.273	8.41692e-08	DCs/Monocyte
Itga4	3.29033e-12	0.281938	0.29	0.214	1.06228e-07	DCs/Monocyte
Uqcrq	3.52837e-12	0.272243	0.335	0.256	1.13913e-07	DCs/Monocyte
Cox6b1	8.59351e-12	0.257569	0.43	0.348	2.77442e-07	DCs/Monocyte
Cops9	2.8453e-11	0.269135	0.257	0.19	9.18605e-07	DCs/Monocyte
Tapbp	3.30464e-11	0.292489	0.329	0.254	1.0669e-06	DCs/Monocyte
Gpi1	3.35296e-11	0.291424	0.257	0.19	1.0825e-06	DCs/Monocyte
Pdia6	4.62882e-11	0.287541	0.263	0.195	1.49441e-06	DCs/Monocyte
Ms4a6b	2.90501e-10	0.358934	0.286	0.224	9.37884e-06	DCs/Monocyte
Tmed10	4.81371e-10	0.265324	0.356	0.287	1.55411e-05	DCs/Monocyte
Mycbp2	1.05339e-09	0.263201	0.352	0.281	3.40087e-05	DCs/Monocyte
Etf1	4.93885e-09	0.254989	0.336	0.269	0.000159451	DCs/Monocyte
Neat1	5.358e-09	0.316036	0.443	0.376	0.000172983	DCs/Monocyte
Nr4a3	4.24038e-07	0.271155	0.389	0.328	0.0136901	DCs/Monocyte
Epsti1	4.43209e-07	0.442652	0.295	0.242	0.014309	DCs/Monocyte
Bcl2a1b	0.000301839	0.356408	0.297	0.263	1	DCs/Monocyte
Apoe	0	3.56219	0.94	0.291	0	MHCIIhi M Φ
Ctss	0	2.9704	0.966	0.259	0	MHCIIhi M Φ
C1qb	0	2.95322	0.938	0.122	0	MHCIIhi M Φ
Ms4a7	0	2.89003	0.784	0.065	0	MHCIIhi M Φ
Fth1	0	2.77584	0.999	0.892	0	MHCIIhi M Φ
C1qc	0	2.75505	0.908	0.11	0	MHCIIhi M Φ
C1qa	0	2.72543	0.919	0.118	0	MHCIIhi M Φ
Lgals3	0	2.7009	0.848	0.202	0	MHCIIhi M Φ
Ftl1	0	2.67198	0.997	0.671	0	MHCIIhi M Φ
Psap	0	2.57877	0.972	0.369	0	MHCIIhi M Φ
Cd63	0	2.55329	0.742	0.124	0	MHCIIhi M Φ
Hexb	0	2.51221	0.775	0.102	0	MHCIIhi M Φ
Cxcl2	0	2.48873	0.679	0.128	0	MHCIIhi M Φ
Cxcl16	0	2.47602	0.803	0.083	0	MHCIIhi M Φ
Mpeg1	0	2.474	0.764	0.091	0	MHCIIhi M Φ
Ctsb	0	2.44658	0.897	0.27	0	MHCIIhi M Φ
Ccl3	0	2.41716	0.606	0.151	0	MHCIIhi M Φ
Ctsz	0	2.3973	0.818	0.165	0	MHCIIhi M Φ
Cd74	0	2.37993	0.992	0.325	0	MHCIIhi M Φ
Basp1	0	2.27971	0.77	0.101	0	MHCIIhi M Φ
H2-Eb1	0	2.26769	0.982	0.282	0	MHCIIhi M Φ
Ccl4	0	2.24486	0.787	0.347	0	MHCIIhi M Φ
Lgmn	0	2.18571	0.792	0.122	0	MHCIIhi M Φ
H2-Ab1	0	2.16166	0.974	0.266	0	MHCIIhi M Φ
Trem2	0	2.16121	0.508	0.022	0	MHCIIhi M Φ
Tgfbi	0	2.12563	0.636	0.059	0	MHCIIhi M Φ
Prdx1	0	2.12143	0.811	0.36	0	MHCIIhi M Φ
Cd72	0	2.07443	0.567	0.049	0	MHCIIhi M Φ
Aif1	0	2.05677	0.732	0.096	0	MHCIIhi M Φ
H2-Aa	0	2.035	0.982	0.287	0	MHCIIhi M Φ
Cybb	0	1.9919	0.816	0.155	0	MHCIIhi M Φ
Cd14	0	1.98251	0.603	0.074	0	MHCIIhi M Φ
Itgb5	0	1.97415	0.558	0.024	0	MHCIIhi M Φ
Gngt2	0	1.92805	0.592	0.055	0	MHCIIhi M Φ
Ctsh	0	1.90211	0.807	0.159	0	MHCIIhi M Φ
Cst3	0	1.88154	0.952	0.309	0	MHCIIhi M Φ
Cd300c2	0	1.86834	0.581	0.049	0	MHCIIhi M Φ
Mafb	0	1.82931	0.682	0.101	0	MHCIIhi M Φ
Mmp12	0	1.80632	0.25	0.008	0	MHCIIhi M Φ
Npc2	0	1.78013	0.927	0.393	0	MHCIIhi M Φ
Fcer1g	0	1.7523	0.977	0.404	0	MHCIIhi M Φ
Cd68	0	1.72697	0.584	0.093	0	MHCIIhi M Φ
Il1b	0	1.71593	0.361	0.052	0	MHCIIhi M Φ
Cx3cr1	0	1.69764	0.441	0.024	0	MHCIIhi M Φ
Sat1	0	1.69413	0.788	0.286	0	MHCIIhi M Φ
Cd81	0	1.68501	0.585	0.111	0	MHCIIhi M Φ
Bcl2a1b	0	1.66132	0.742	0.21	0	MHCIIhi M Φ
Cstb	0	1.65292	0.637	0.199	0	MHCIIhi M Φ
Csf1r	0	1.63935	0.631	0.086	0	MHCIIhi M Φ
Rasgef1b	0	1.61712	0.537	0.088	0	MHCIIhi M Φ
Rgs10	0	1.56777	0.705	0.166	0	MHCIIhi M Φ
Anxa5	0	1.5647	0.69	0.179	0	MHCIIhi M Φ
Tyrobp	0	1.55043	0.937	0.35	0	MHCIIhi M Φ
Atp6v0c	0	1.53632	0.827	0.321	0	MHCIIhi M Φ
Lst1	0	1.53259	0.598	0.095	0	MHCIIhi M Φ
Creg1	0	1.53247	0.549	0.139	0	MHCIIhi M Φ
Axl	0	1.52648	0.48	0.041	0	MHCIIhi M Φ
Unc93b1	0	1.51828	0.723	0.157	0	MHCIIhi M Φ
Tgfbr1	0	1.50711	0.468	0.048	0	MHCIIhi M Φ
Slamf9	0	1.50475	0.436	0.052	0	MHCIIhi M Φ
Lpcat2	0	1.48309	0.432	0.025	0	MHCIIhi M Φ
Lyz2	0	1.48198	0.804	0.194	0	MHCIIhi M Φ
Rnf19b	0	1.46336	0.638	0.179	0	MHCIIhi M Φ
Ifi207	0	1.41056	0.571	0.098	0	MHCIIhi M Φ
Spi1	0	1.41036	0.592	0.11	0	MHCIIhi M Φ
C3ar1	0	1.40018	0.435	0.051	0	MHCIIhi M Φ
Tnfaip2	0	1.39876	0.382	0.05	0	MHCIIhi M Φ
Pmepa1	0	1.39381	0.444	0.079	0	MHCIIhi M Φ
Lipa	0	1.38768	0.427	0.055	0	MHCIIhi M Φ
Lamp1	0	1.38766	0.741	0.241	0	MHCIIhi M Φ
Sdcbp	0	1.38376	0.747	0.277	0	MHCIIhi M Φ
Abca1	0	1.36404	0.554	0.122	0	MHCIIhi M Φ
Hexa	0	1.31599	0.574	0.12	0	MHCIIhi M Φ
Acp5	0	1.27768	0.321	0.035	0	MHCIIhi M Φ
Rab7b	0	1.27668	0.41	0.044	0	MHCIIhi M Φ
Ptms	0	1.27541	0.634	0.197	0	MHCIIhi M Φ
Ly86	0	1.26756	0.468	0.08	0	MHCIIhi M Φ
Pdgfb	0	1.26152	0.349	0.034	0	MHCIIhi M Φ
H2-DMb1	0	1.25894	0.589	0.125	0	MHCIIhi M Φ
Ccrl2	0	1.25664	0.419	0.083	0	MHCIIhi M Φ
Zeb2	0	1.25592	0.686	0.209	0	MHCIIhi M Φ
Gpx1	0	1.23808	0.831	0.351	0	MHCIIhi M Φ
Creb5	0	1.22504	0.342	0.036	0	MHCIIhi M Φ
Cadm1	0	1.21303	0.304	0.012	0	MHCIIhi M Φ
Cd9	0	1.21152	0.487	0.115	0	MHCIIhi M Φ
Cd83	0	1.20109	0.513	0.129	0	MHCIIhi M Φ
Pld4	0	1.19821	0.49	0.093	0	MHCIIhi M Φ
Tlr2	0	1.19384	0.339	0.04	0	MHCIIhi M Φ
Tpd52	0	1.18462	0.568	0.148	0	MHCIIhi M Φ
Akr1a1	0	1.17909	0.575	0.167	0	MHCIIhi M Φ
Ctsa	0	1.17411	0.478	0.103	0	MHCIIhi M Φ
Marcks	0	1.16703	0.652	0.166	0	MHCIIhi M Φ
Slc15a3	0	1.16622	0.356	0.042	0	MHCIIhi M Φ
Atox1	0	1.16474	0.703	0.244	0	MHCIIhi M Φ
Nlrp3	0	1.16352	0.353	0.049	0	MHCIIhi M Φ
Lyn	0	1.153	0.507	0.119	0	MHCIIhi M Φ
Glipr1	0	1.15218	0.427	0.091	0	MHCIIhi M Φ
Gns	0	1.15146	0.441	0.086	0	MHCIIhi M Φ
Lair1	0	1.14774	0.327	0.025	0	MHCIIhi M Φ
Gatm	0	1.14423	0.269	0.017	0	MHCIIhi M Φ
Epb41l2	0	1.14236	0.456	0.088	0	MHCIIhi M Φ
Itm2b	0	1.12627	0.922	0.556	0	MHCIIhi M Φ
Lilrb4a	0	1.12371	0.458	0.091	0	MHCIIhi M Φ
Grn	0	1.11838	0.572	0.14	0	MHCIIhi M Φ
Cyp4f18	0	1.1102	0.292	0.017	0	MHCIIhi M Φ
Slc29a3	0	1.09566	0.353	0.043	0	MHCIIhi M Φ
Cebpa	0	1.08569	0.312	0.03	0	MHCIIhi M Φ
Adgre1	0	1.07813	0.451	0.076	0	MHCIIhi M Φ
Ctsc	0	1.0774	0.635	0.175	0	MHCIIhi M Φ
Blnk	0	1.06859	0.328	0.043	0	MHCIIhi M Φ
Pla2g7	0	1.06327	0.255	0.028	0	MHCIIhi M Φ
Csf2ra	0	1.05341	0.419	0.075	0	MHCIIhi M Φ
Lrp1	0	1.05272	0.34	0.048	0	MHCIIhi M Φ
H2-DMa	0	1.0452	0.576	0.144	0	MHCIIhi M Φ
Abhd12	0	1.03812	0.374	0.065	0	MHCIIhi M Φ
Sirpa	0	1.03776	0.432	0.086	0	MHCIIhi M Φ
Gna12	0	1.03641	0.331	0.046	0	MHCIIhi M Φ
Ncf2	0	1.02071	0.4	0.072	0	MHCIIhi M Φ
Itgax	0	1.01299	0.336	0.047	0	MHCIIhi M Φ
Ms4a6c	0	1.00408	0.555	0.136	0	MHCIIhi M Φ
Rab20	0	0.999261	0.279	0.03	0	MHCIIhi M Φ
Fcgr4	0	0.998996	0.253	0.02	0	MHCIIhi M Φ
Hck	0	0.969875	0.28	0.031	0	MHCIIhi M Φ
Fcgr3	0	0.966816	0.368	0.064	0	MHCIIhi M Φ
Camk1	0	0.925351	0.283	0.034	0	MHCIIhi M Φ
Havcr2	0	0.844982	0.254	0.021	0	MHCIIhi M Φ
Nfe2l2	9.5019e-308	1.32498	0.487	0.124	3.06769e-303	MHCIIhi M Φ
Asah1	2.12693e-305	0.989633	0.4	0.082	6.86681e-301	MHCIIhi M Φ
Gusb	2.39481e-305	0.883462	0.299	0.045	7.73164e-301	MHCIIhi M Φ
Cyba	3.75182e-303	1.26813	0.789	0.359	1.21127e-298	MHCIIhi M Φ
Asph	5.33524e-300	0.952465	0.294	0.044	1.72248e-295	MHCIIhi M Φ
Apobec1	1.79956e-296	0.847841	0.258	0.033	5.80988e-292	MHCIIhi M Φ
Lilr4b	2.76138e-296	1.03876	0.416	0.09	8.91512e-292	MHCIIhi M Φ
Tcirg1	4.40573e-294	0.882117	0.287	0.042	1.42239e-289	MHCIIhi M Φ
Tmsb4x	2.41846e-293	0.780665	0.998	0.979	7.80799e-289	MHCIIhi M Φ
Cpd	1.21546e-290	0.979385	0.347	0.064	3.92412e-286	MHCIIhi M Φ
Plin2	1.74181e-288	1.02499	0.338	0.061	5.62342e-284	MHCIIhi M Φ
Efhd2	2.88615e-286	1.14286	0.731	0.284	9.31792e-282	MHCIIhi M Φ
Plk2	4.69671e-286	1.27506	0.406	0.091	1.51633e-281	MHCIIhi M Φ
Tent5c	6.70288e-283	1.07963	0.413	0.095	2.16402e-278	MHCIIhi M Φ
Plekho1	9.58213e-283	0.846133	0.283	0.043	3.09359e-278	MHCIIhi M Φ
Cyfip1	6.13886e-282	0.930275	0.375	0.076	1.98193e-277	MHCIIhi M Φ
Rap2a	2.28296e-281	0.872434	0.281	0.042	7.37053e-277	MHCIIhi M Φ
Wfdc17	2.54849e-275	0.861298	0.527	0.142	8.22779e-271	MHCIIhi M Φ
Sap30	7.05749e-275	0.97411	0.328	0.06	2.27851e-270	MHCIIhi M Φ
Abcg1	1.29677e-274	1.0961	0.568	0.177	4.18663e-270	MHCIIhi M Φ
Rrbp1	1.81861e-274	1.15577	0.711	0.284	5.87137e-270	MHCIIhi M Φ
Ckb	2.40436e-273	0.945095	0.383	0.081	7.76248e-269	MHCIIhi M Φ
Gm2a	3.93146e-272	0.988318	0.55	0.162	1.26927e-267	MHCIIhi M Φ
Rilpl2	3.28943e-271	1.08344	0.537	0.16	1.06199e-266	MHCIIhi M Φ
Clic4	5.81715e-271	1.09091	0.584	0.188	1.87807e-266	MHCIIhi M Φ
Pgd	1.09707e-270	0.946667	0.336	0.065	3.54189e-266	MHCIIhi M Φ
Blvrb	1.71847e-266	0.9673	0.356	0.072	5.54807e-262	MHCIIhi M Φ
Trf	2.47194e-266	1.00457	0.432	0.106	7.98066e-262	MHCIIhi M Φ
Fyb	5.61948e-264	1.10403	0.688	0.26	1.81425e-259	MHCIIhi M Φ
Lgals3bp	5.28692e-263	1.0461	0.413	0.1	1.70688e-258	MHCIIhi M Φ
Plek	5.09884e-262	1.06829	0.667	0.241	1.64616e-257	MHCIIhi M Φ
Timp2	3.06479e-259	0.945833	0.468	0.124	9.89469e-255	MHCIIhi M Φ
Ctsd	1.8379e-257	2.2098	0.651	0.293	5.93366e-253	MHCIIhi M Φ
Msrb1	5.70109e-257	1.09462	0.372	0.085	1.8406e-252	MHCIIhi M Φ
Selenop	4.45906e-253	0.608154	0.556	0.164	1.43961e-248	MHCIIhi M Φ
Lat2	8.77585e-252	0.819369	0.313	0.059	2.83328e-247	MHCIIhi M Φ
Skap2	5.38103e-251	0.852827	0.355	0.076	1.73727e-246	MHCIIhi M Φ
Fcgr2b	7.72237e-250	0.89435	0.379	0.086	2.49317e-245	MHCIIhi M Φ
Fnip2	2.18226e-248	0.790701	0.252	0.038	7.04542e-244	MHCIIhi M Φ
Hpgds	7.22545e-248	0.826161	0.295	0.053	2.33274e-243	MHCIIhi M Φ
Atp6v0b	1.23239e-244	0.990129	0.569	0.188	3.97876e-240	MHCIIhi M Φ
Sdc3	6.64331e-244	0.860364	0.396	0.094	2.14479e-239	MHCIIhi M Φ
Cd300a	1.99164e-241	0.78188	0.281	0.05	6.43001e-237	MHCIIhi M Φ
Snx5	3.98349e-234	0.941793	0.544	0.176	1.28607e-229	MHCIIhi M Φ
Rtn4	6.47974e-230	1.00088	0.554	0.188	2.09198e-225	MHCIIhi M Φ
Sgk1	1.93017e-224	1.14177	0.409	0.111	6.23156e-220	MHCIIhi M Φ
Tmem176b	5.89024e-224	0.901538	0.605	0.213	1.90166e-219	MHCIIhi M Φ
Bri3	1.0488e-223	0.991366	0.628	0.236	3.38606e-219	MHCIIhi M Φ
Metrnl	1.45037e-221	0.934059	0.436	0.121	4.68251e-217	MHCIIhi M Φ
Slamf7	4.58526e-220	0.862131	0.408	0.11	1.48035e-215	MHCIIhi M Φ
Clec12a	3.14295e-219	0.77751	0.309	0.065	1.0147e-214	MHCIIhi M Φ
Ifi30	7.57227e-213	0.941037	0.489	0.153	2.44471e-208	MHCIIhi M Φ
Ifi204	2.61804e-211	0.799014	0.337	0.078	8.45234e-207	MHCIIhi M Φ
Man2b1	5.08544e-211	0.924707	0.389	0.106	1.64183e-206	MHCIIhi M Φ
Adam17	1.20561e-208	0.795064	0.303	0.066	3.89232e-204	MHCIIhi M Φ
Gabarap	8.91149e-208	0.95595	0.748	0.362	2.87707e-203	MHCIIhi M Φ
Atp6v1a	8.44475e-205	0.797109	0.326	0.077	2.72639e-200	MHCIIhi M Φ
Zfhx3	2.88122e-203	0.793091	0.282	0.059	9.30201e-199	MHCIIhi M Φ
Pltp	3.33169e-202	0.844422	0.379	0.099	1.07564e-197	MHCIIhi M Φ
Atf3	1.44624e-201	1.49707	0.755	0.398	4.66919e-197	MHCIIhi M Φ
Pea15a	1.70294e-200	0.818031	0.319	0.076	5.49794e-196	MHCIIhi M Φ
Nckap1l	2.24741e-200	0.749158	0.319	0.074	7.25577e-196	MHCIIhi M Φ
Cd180	2.43567e-200	0.740046	0.275	0.057	7.86355e-196	MHCIIhi M Φ
Tnf	2.97233e-200	0.968447	0.383	0.105	9.59618e-196	MHCIIhi M Φ
Pik3ap1	4.25928e-200	0.840947	0.361	0.094	1.37511e-195	MHCIIhi M Φ
Lamp2	1.2199e-199	0.81348	0.488	0.157	3.93844e-195	MHCIIhi M Φ
Slc6a6	2.18356e-199	0.842411	0.463	0.146	7.04963e-195	MHCIIhi M Φ
Gnaq	2.95662e-199	0.750652	0.283	0.06	9.54544e-195	MHCIIhi M Φ
Ucp2	2.30423e-198	0.935878	0.664	0.28	7.43921e-194	MHCIIhi M Φ
Ptafr	1.32389e-192	0.711504	0.275	0.058	4.27418e-188	MHCIIhi M Φ
Sdc4	1.59123e-191	0.968029	0.513	0.184	5.13727e-187	MHCIIhi M Φ
Ninj1	5.60769e-191	0.86698	0.363	0.1	1.81044e-186	MHCIIhi M Φ
Pold4	9.88712e-190	0.757158	0.306	0.072	3.19205e-185	MHCIIhi M Φ
Clta	2.06442e-189	0.866174	0.776	0.395	6.66497e-185	MHCIIhi M Φ
Mbnl2	1.03504e-186	0.879136	0.475	0.161	3.34163e-182	MHCIIhi M Φ
Atp6v1g1	1.27776e-184	0.873108	0.531	0.196	4.12525e-180	MHCIIhi M Φ
Sqstm1	3.67076e-183	1.02272	0.698	0.352	1.1851e-178	MHCIIhi M Φ
App	2.22612e-179	0.724254	0.35	0.095	7.18702e-175	MHCIIhi M Φ
Taldo1	3.65363e-178	0.923144	0.609	0.258	1.17957e-173	MHCIIhi M Φ
Smim3	7.35886e-172	0.686304	0.272	0.063	2.37581e-167	MHCIIhi M Φ
Picalm	2.42313e-169	0.846281	0.621	0.268	7.82307e-165	MHCIIhi M Φ
Rnh1	2.69971e-169	0.736183	0.333	0.092	8.71602e-165	MHCIIhi M Φ
Bst2	2.76744e-169	0.839937	0.453	0.156	8.93467e-165	MHCIIhi M Φ
Erp29	4.79233e-169	0.814788	0.523	0.199	1.54721e-164	MHCIIhi M Φ
Abr	1.42808e-166	0.666356	0.269	0.063	4.61054e-162	MHCIIhi M Φ
Soat1	2.04642e-166	0.684241	0.28	0.068	6.60688e-162	MHCIIhi M Φ
Tpp1	3.52432e-166	0.726057	0.31	0.081	1.13783e-161	MHCIIhi M Φ
Zfand5	1.65315e-164	0.93823	0.626	0.285	5.33719e-160	MHCIIhi M Φ
Cd86	1.67126e-164	0.672774	0.298	0.076	5.39567e-160	MHCIIhi M Φ
Cln8	1.86375e-164	0.670948	0.269	0.063	6.01712e-160	MHCIIhi M Φ
Rtcb	1.86862e-164	0.742562	0.297	0.077	6.03283e-160	MHCIIhi M Φ
Ppt1	3.05963e-163	0.663354	0.291	0.074	9.878e-159	MHCIIhi M Φ
Syk	1.26541e-158	0.721486	0.341	0.1	4.08538e-154	MHCIIhi M Φ
Tubb6	1.6458e-158	0.664945	0.254	0.059	5.31347e-154	MHCIIhi M Φ
Etv3	1.18399e-157	0.736468	0.527	0.205	3.82251e-153	MHCIIhi M Φ
Colgalt1	2.08963e-157	0.70855	0.302	0.081	6.74636e-153	MHCIIhi M Φ
Plbd1	3.14615e-157	0.626766	0.313	0.085	1.01573e-152	MHCIIhi M Φ
Bach1	2.36736e-156	0.726772	0.397	0.129	7.64302e-152	MHCIIhi M Φ
Ptprj	1.38147e-155	0.689173	0.314	0.088	4.46008e-151	MHCIIhi M Φ
Ubc	7.64949e-154	0.786795	0.943	0.821	2.46964e-149	MHCIIhi M Φ
M6pr	2.25098e-153	0.747364	0.515	0.201	7.26729e-149	MHCIIhi M Φ
Hcls1	1.13016e-151	0.750049	0.431	0.151	3.64871e-147	MHCIIhi M Φ
Tkt	9.72235e-151	0.698407	0.357	0.111	3.13886e-146	MHCIIhi M Φ
Aprt	3.94771e-148	0.721551	0.361	0.114	1.27452e-143	MHCIIhi M Φ
Hmox1	2.45834e-143	0.850836	0.287	0.08	7.93675e-139	MHCIIhi M Φ
Txnrd1	1.20048e-140	0.865122	0.426	0.159	3.87575e-136	MHCIIhi M Φ
Card19	3.91099e-140	0.71179	0.371	0.124	1.26266e-135	MHCIIhi M Φ
Grb2	1.77316e-138	0.703313	0.549	0.235	5.72463e-134	MHCIIhi M Φ
Atp2b1	2.99321e-138	0.755665	0.701	0.361	9.66358e-134	MHCIIhi M Φ
5031439G07Rik	6.18635e-138	0.629083	0.261	0.069	1.99726e-133	MHCIIhi M Φ
Itm2c	1.41488e-137	0.693831	0.422	0.153	4.56793e-133	MHCIIhi M Φ
Prkcd	4.3506e-137	0.64406	0.27	0.074	1.40459e-132	MHCIIhi M Φ
Prdx5	4.41275e-137	0.754176	0.487	0.196	1.42466e-132	MHCIIhi M Φ
Lpl	7.54812e-137	0.72114	0.297	0.086	2.43691e-132	MHCIIhi M Φ
Arl8a	4.98329e-136	0.614303	0.263	0.071	1.60885e-131	MHCIIhi M Φ
Cdk6	1.31109e-135	0.63848	0.256	0.068	4.23286e-131	MHCIIhi M Φ
Nmt1	1.77714e-135	0.620734	0.336	0.108	5.7375e-131	MHCIIhi M Φ
Fabp5	9.5621e-134	1.86568	0.288	0.091	3.08712e-129	MHCIIhi M Φ
Esd	1.11947e-133	0.70823	0.351	0.118	3.61421e-129	MHCIIhi M Φ
Vim	1.23772e-132	0.823961	0.751	0.444	3.99598e-128	MHCIIhi M Φ
Sh3glb1	3.22424e-132	0.715748	0.604	0.284	1.04094e-127	MHCIIhi M Φ
Capza2	4.36035e-130	0.707017	0.661	0.331	1.40774e-125	MHCIIhi M Φ
Tuba1c	1.36028e-128	0.704494	0.366	0.128	4.39165e-124	MHCIIhi M Φ
Cflar	1.58435e-128	0.729853	0.363	0.127	5.11507e-124	MHCIIhi M Φ
Ehd4	1.92808e-128	0.589567	0.383	0.134	6.22482e-124	MHCIIhi M Φ
Atpif1	4.6109e-128	0.673303	0.416	0.157	1.48863e-123	MHCIIhi M Φ
Ndufc2	1.88941e-124	0.659454	0.429	0.167	6.09997e-120	MHCIIhi M Φ
Tmem176a	2.46357e-124	0.564057	0.517	0.216	7.95364e-120	MHCIIhi M Φ
Ifnar2	2.89832e-124	0.634461	0.414	0.157	9.35722e-120	MHCIIhi M Φ
Scarb2	1.21145e-123	0.554876	0.256	0.072	3.91116e-119	MHCIIhi M Φ
Atp6v0e	1.767e-123	0.729159	0.594	0.285	5.70476e-119	MHCIIhi M Φ
1700017B05Rik	7.68235e-123	0.600248	0.266	0.077	2.48025e-118	MHCIIhi M Φ
Fuca1	1.05714e-122	0.584195	0.297	0.092	3.41298e-118	MHCIIhi M Φ
Ywhah	2.16592e-122	0.678192	0.427	0.166	6.99267e-118	MHCIIhi M Φ
Cd84	8.50306e-121	0.557082	0.283	0.085	2.74521e-116	MHCIIhi M Φ
Ybx1	2.34285e-120	0.662431	0.823	0.538	7.56388e-116	MHCIIhi M Φ
Gdi2	1.87765e-119	0.644569	0.601	0.285	6.06198e-115	MHCIIhi M Φ
Rel	2.52143e-119	0.63509	0.714	0.383	8.14043e-115	MHCIIhi M Φ
Vamp8	1.32283e-118	0.610699	0.482	0.202	4.27076e-114	MHCIIhi M Φ
Mir22hg	3.13523e-118	0.631035	0.294	0.094	1.01221e-113	MHCIIhi M Φ
Cnih4	1.0958e-117	0.548975	0.266	0.079	3.53778e-113	MHCIIhi M Φ
Plekho2	1.8894e-117	0.613868	0.314	0.104	6.09993e-113	MHCIIhi M Φ
Mdm2	3.3876e-117	0.715872	0.365	0.136	1.09369e-112	MHCIIhi M Φ
Mt1	1.14471e-116	0.578474	0.559	0.26	3.6957e-112	MHCIIhi M Φ
Alox5ap	3.88905e-116	0.458187	0.355	0.123	1.25558e-111	MHCIIhi M Φ
Mef2a	6.16036e-115	0.65061	0.445	0.184	1.98887e-110	MHCIIhi M Φ
Pld3	1.45802e-114	0.638293	0.253	0.075	4.70723e-110	MHCIIhi M Φ
Brk1	2.3283e-114	0.626085	0.532	0.239	7.51692e-110	MHCIIhi M Φ
Iqgap1	7.62819e-113	0.667587	0.783	0.481	2.46276e-108	MHCIIhi M Φ
Lamtor1	1.0529e-112	0.652301	0.397	0.156	3.39929e-108	MHCIIhi M Φ
Rhob	1.301e-112	0.806633	0.353	0.134	4.20028e-108	MHCIIhi M Φ
Trib1	1.591e-112	0.629173	0.33	0.117	5.13654e-108	MHCIIhi M Φ
Zfp703	2.05959e-112	0.602024	0.337	0.119	6.6494e-108	MHCIIhi M Φ
Arrb2	6.73182e-112	0.580289	0.277	0.088	2.17337e-107	MHCIIhi M Φ
Hspa1a	4.98058e-111	1.18391	0.601	0.331	1.60798e-106	MHCIIhi M Φ
Atp6ap2	5.84322e-111	0.57315	0.35	0.127	1.88649e-106	MHCIIhi M Φ
Naa50	5.52337e-110	0.599511	0.351	0.129	1.78322e-105	MHCIIhi M Φ
Rnf130	1.48927e-109	0.535422	0.308	0.104	4.80812e-105	MHCIIhi M Φ
Tmem189	4.5749e-109	0.574368	0.271	0.086	1.47701e-104	MHCIIhi M Φ
Laptm5	6.50991e-108	0.600792	0.853	0.563	2.10172e-103	MHCIIhi M Φ
Rps27l	2.30959e-107	0.641683	0.6	0.302	7.4565e-103	MHCIIhi M Φ
Actr3	2.14322e-106	0.625258	0.761	0.447	6.91938e-102	MHCIIhi M Φ
Nfkbiz	1.57555e-105	0.749268	0.584	0.298	5.08666e-101	MHCIIhi M Φ
Ptpre	4.8761e-105	0.555481	0.309	0.108	1.57425e-100	MHCIIhi M Φ
Rgs1	1.4018e-104	1.15098	0.65	0.378	4.52572e-100	MHCIIhi M Φ
Sdf2l1	3.86094e-104	0.740869	0.315	0.116	1.24651e-99	MHCIIhi M Φ
Vdac2	1.01297e-103	0.605573	0.402	0.165	3.27037e-99	MHCIIhi M Φ
Zmiz1	1.01956e-102	0.563969	0.352	0.134	3.29164e-98	MHCIIhi M Φ
Pmaip1	1.3572e-101	0.622168	0.334	0.126	4.38172e-97	MHCIIhi M Φ
Mapkapk2	2.36605e-100	0.537825	0.348	0.132	7.6388e-96	MHCIIhi M Φ
Bcl2a1d	3.90756e-100	0.506608	0.285	0.096	1.26156e-95	MHCIIhi M Φ
Gng5	2.16669e-99	0.637117	0.707	0.414	6.99515e-95	MHCIIhi M Φ
Adipor1	1.18029e-98	0.484952	0.339	0.128	3.81057e-94	MHCIIhi M Φ
Litaf	1.23317e-98	0.510257	0.433	0.184	3.98128e-94	MHCIIhi M Φ
Klf6	5.35608e-98	0.565682	0.878	0.628	1.72921e-93	MHCIIhi M Φ
Taok3	7.52588e-98	0.541504	0.345	0.133	2.42973e-93	MHCIIhi M Φ
Prcp	3.48885e-97	0.495203	0.293	0.103	1.12638e-92	MHCIIhi M Φ
Mcl1	5.92318e-97	0.575041	0.795	0.488	1.9123e-92	MHCIIhi M Φ
Vsir	8.45028e-96	0.488212	0.27	0.091	2.72817e-91	MHCIIhi M Φ
Arhgdia	1.67416e-95	0.55931	0.51	0.239	5.40502e-91	MHCIIhi M Φ
Gltp	2.38198e-94	0.502274	0.311	0.115	7.69021e-90	MHCIIhi M Φ
Pdia6	4.87298e-94	0.673575	0.403	0.178	1.57324e-89	MHCIIhi M Φ
Slfn2	1.5417e-93	0.638756	0.433	0.195	4.9774e-89	MHCIIhi M Φ
Pkm	2.99635e-93	0.626842	0.507	0.249	9.6737e-89	MHCIIhi M Φ
H3f3b	1.30426e-92	0.586828	0.974	0.949	4.21081e-88	MHCIIhi M Φ
Arhgap17	1.17742e-91	0.536628	0.372	0.152	3.80129e-87	MHCIIhi M Φ
Cd44	2.10217e-90	0.571708	0.534	0.267	6.78687e-86	MHCIIhi M Φ
Arpc1b	2.35074e-89	0.532469	0.604	0.314	7.58935e-85	MHCIIhi M Φ
Tmem256	3.10818e-89	0.517224	0.277	0.1	1.00348e-84	MHCIIhi M Φ
Rab10	3.89894e-89	0.612059	0.416	0.188	1.25877e-84	MHCIIhi M Φ
Psmb6	1.11361e-88	0.543253	0.364	0.153	3.59529e-84	MHCIIhi M Φ
Nampt	1.7608e-88	0.5069	0.296	0.11	5.68475e-84	MHCIIhi M Φ
Runx1	4.44187e-88	0.592847	0.449	0.207	1.43406e-83	MHCIIhi M Φ
Sema4d	1.12304e-87	0.456661	0.301	0.112	3.62573e-83	MHCIIhi M Φ
Pgam1	1.33436e-87	0.506807	0.308	0.118	4.30799e-83	MHCIIhi M Φ
Atp6v1d	6.57482e-87	0.444268	0.261	0.091	2.12268e-82	MHCIIhi M Φ
Srsf9	7.25421e-87	0.49203	0.279	0.102	2.34202e-82	MHCIIhi M Φ
Syngr2	9.88671e-86	0.430417	0.336	0.134	3.19192e-81	MHCIIhi M Φ
Bax	1.10889e-85	0.515048	0.357	0.148	3.58003e-81	MHCIIhi M Φ
Gnai2	3.84979e-85	0.510992	0.774	0.473	1.2429e-80	MHCIIhi M Φ
Mylip	6.63929e-84	0.580342	0.326	0.132	2.1435e-79	MHCIIhi M Φ
Cdc42	1.98781e-83	0.51859	0.786	0.517	6.41764e-79	MHCIIhi M Φ
Calm1	5.7271e-83	0.543725	0.9	0.74	1.84899e-78	MHCIIhi M Φ
Rhog	7.69256e-82	0.451939	0.272	0.101	2.48354e-77	MHCIIhi M Φ
Tank	1.26079e-80	0.477695	0.25	0.09	4.07045e-76	MHCIIhi M Φ
Smim14	1.43738e-80	0.480616	0.397	0.176	4.64058e-76	MHCIIhi M Φ
Ccdc12	2.12214e-80	0.481417	0.41	0.185	6.85133e-76	MHCIIhi M Φ
Gng10	2.28837e-80	0.457454	0.31	0.123	7.38799e-76	MHCIIhi M Φ
Ptpn1	2.43994e-80	0.483747	0.473	0.23	7.87735e-76	MHCIIhi M Φ
Tmed3	4.78873e-80	0.497135	0.288	0.112	1.54604e-75	MHCIIhi M Φ
Mef2c	2.7229e-79	0.466607	0.31	0.124	8.79088e-75	MHCIIhi M Φ
Fam49b	3.0951e-79	0.474692	0.518	0.257	9.99253e-75	MHCIIhi M Φ
Ctsl	7.45037e-79	0.454873	0.283	0.109	2.40535e-74	MHCIIhi M Φ
Laptm4a	4.47991e-78	0.470051	0.393	0.177	1.44634e-73	MHCIIhi M Φ
Dyrk2	3.14393e-77	0.483339	0.27	0.103	1.01502e-72	MHCIIhi M Φ
Skil	8.2881e-77	0.544037	0.594	0.333	2.67581e-72	MHCIIhi M Φ
Rnasek	1.4803e-76	0.48038	0.439	0.211	4.77915e-72	MHCIIhi M Φ
B2m	2.49769e-76	0.43905	0.963	0.864	8.0638e-72	MHCIIhi M Φ
Trim25	2.50642e-75	0.461523	0.294	0.118	8.09197e-71	MHCIIhi M Φ
Fermt3	3.16414e-75	0.4722	0.404	0.186	1.02154e-70	MHCIIhi M Φ
Cotl1	4.81912e-75	0.518014	0.725	0.449	1.55585e-70	MHCIIhi M Φ
Ssr4	8.06595e-75	0.416152	0.565	0.299	2.60409e-70	MHCIIhi M Φ
Clic1	8.41655e-73	0.475426	0.548	0.29	2.71728e-68	MHCIIhi M Φ
Sh3bgrl	1.61519e-71	0.442494	0.333	0.145	5.21464e-67	MHCIIhi M Φ
Gnb2	1.65324e-70	0.44875	0.554	0.296	5.3375e-66	MHCIIhi M Φ
Rpl10	1.75024e-70	0.422827	0.921	0.767	5.65064e-66	MHCIIhi M Φ
Fnip1	2.73612e-70	0.435163	0.307	0.128	8.83356e-66	MHCIIhi M Φ
Rac1	4.39289e-70	0.431932	0.581	0.316	1.41825e-65	MHCIIhi M Φ
Eid1	9.20245e-70	0.442388	0.258	0.102	2.97101e-65	MHCIIhi M Φ
Trafd1	9.22557e-70	0.412647	0.262	0.103	2.97847e-65	MHCIIhi M Φ
Rock2	9.67069e-70	0.448329	0.299	0.125	3.12218e-65	MHCIIhi M Φ
Pip4k2a	1.14929e-69	0.414053	0.279	0.112	3.71049e-65	MHCIIhi M Φ
Ifrd1	1.66569e-69	0.605642	0.717	0.469	5.37767e-65	MHCIIhi M Φ
Cyth1	1.98281e-69	0.373568	0.264	0.103	6.40149e-65	MHCIIhi M Φ
Senp2	1.28321e-68	0.436903	0.324	0.141	4.14285e-64	MHCIIhi M Φ
Cdkn1a	2.69175e-68	0.4925	0.515	0.271	8.69033e-64	MHCIIhi M Φ
Pitpna	3.45194e-68	0.457558	0.393	0.185	1.11446e-63	MHCIIhi M Φ
Capzb	1.78663e-67	0.48835	0.548	0.303	5.76814e-63	MHCIIhi M Φ
Canx	4.66093e-67	0.511279	0.471	0.248	1.50478e-62	MHCIIhi M Φ
Evi2a	6.52053e-67	0.452194	0.259	0.104	2.10515e-62	MHCIIhi M Φ
Sppl2a	2.90348e-66	0.385272	0.306	0.131	9.37388e-62	MHCIIhi M Φ
Bcl2l11	1.07986e-65	0.479171	0.393	0.192	3.48631e-61	MHCIIhi M Φ
Bsg	2.71959e-65	0.405611	0.42	0.207	8.78019e-61	MHCIIhi M Φ
Tmed10	3.6242e-65	0.41348	0.509	0.269	1.17007e-60	MHCIIhi M Φ
Vapa	7.37823e-65	0.479432	0.45	0.231	2.38206e-60	MHCIIhi M Φ
Cyth4	3.74104e-64	0.41199	0.361	0.17	1.20779e-59	MHCIIhi M Φ
Atp6v1f	6.03935e-64	0.389611	0.483	0.251	1.9498e-59	MHCIIhi M Φ
Pnp	3.76047e-63	0.430681	0.262	0.108	1.21407e-58	MHCIIhi M Φ
Sptssa	8.26039e-63	0.396242	0.304	0.134	2.66687e-58	MHCIIhi M Φ
Sod2	1.5079e-62	0.446704	0.306	0.137	4.86825e-58	MHCIIhi M Φ
Qk	3.86947e-62	0.360451	0.441	0.221	1.24926e-57	MHCIIhi M Φ
Nfkbib	8.46777e-62	0.363069	0.252	0.103	2.73382e-57	MHCIIhi M Φ
Actb	1.26271e-61	0.301655	0.998	0.959	4.07665e-57	MHCIIhi M Φ
Calr	1.61377e-61	0.565065	0.645	0.412	5.21006e-57	MHCIIhi M Φ
Degs1	1.00113e-60	0.380239	0.264	0.111	3.23216e-56	MHCIIhi M Φ
Pdia3	1.45627e-60	0.534111	0.469	0.26	4.70157e-56	MHCIIhi M Φ
Dbi	1.55085e-60	0.423323	0.356	0.171	5.00691e-56	MHCIIhi M Φ
Psmd8	2.20479e-60	0.381763	0.362	0.173	7.11816e-56	MHCIIhi M Φ
Gna13	2.54496e-60	0.356951	0.722	0.447	8.21639e-56	MHCIIhi M Φ
Tmem14c	5.16363e-59	0.358183	0.255	0.106	1.66708e-54	MHCIIhi M Φ
Atp6v1e1	7.88185e-59	0.371225	0.374	0.182	2.54465e-54	MHCIIhi M Φ
Serf2	1.22174e-58	0.423727	0.87	0.683	3.94439e-54	MHCIIhi M Φ
Arl6ip1	1.78235e-58	0.344572	0.49	0.259	5.75431e-54	MHCIIhi M Φ
Fam129a	1.90481e-58	0.380273	0.286	0.127	6.14969e-54	MHCIIhi M Φ
Mtpn	2.22003e-58	0.374951	0.3	0.135	7.16737e-54	MHCIIhi M Φ
Eif4e	1.03661e-57	0.396376	0.333	0.157	3.3467e-53	MHCIIhi M Φ
Ik	2.25087e-57	0.358634	0.325	0.151	7.26692e-53	MHCIIhi M Φ
Mpc1	3.52341e-57	0.378527	0.324	0.152	1.13753e-52	MHCIIhi M Φ
Rab5c	6.37155e-57	0.363631	0.298	0.135	2.05706e-52	MHCIIhi M Φ
Jmjd1c	4.64008e-56	0.425223	0.559	0.324	1.49805e-51	MHCIIhi M Φ
Abi1	1.56842e-55	0.378988	0.358	0.177	5.06365e-51	MHCIIhi M Φ
Cd48	1.13193e-54	0.381116	0.291	0.133	3.65444e-50	MHCIIhi M Φ
Cox5a	3.24285e-54	0.418672	0.516	0.294	1.04695e-49	MHCIIhi M Φ
Msn	6.2126e-54	0.378113	0.653	0.399	2.00574e-49	MHCIIhi M Φ
Aldoa	1.94236e-52	0.385414	0.381	0.194	6.27092e-48	MHCIIhi M Φ
Nedd8	5.78737e-52	0.358708	0.433	0.23	1.86845e-47	MHCIIhi M Φ
Pomp	6.33477e-52	0.388979	0.433	0.233	2.04518e-47	MHCIIhi M Φ
Socs3	8.49462e-52	0.46388	0.364	0.185	2.74249e-47	MHCIIhi M Φ
Kctd12	2.50171e-51	0.44346	0.341	0.171	8.07678e-47	MHCIIhi M Φ
Hsp90b1	4.88099e-51	0.413156	0.617	0.394	1.57583e-46	MHCIIhi M Φ
Glud1	5.26903e-51	0.279191	0.404	0.207	1.70111e-46	MHCIIhi M Φ
H3f3a	9.40424e-51	0.297871	0.9	0.713	3.03616e-46	MHCIIhi M Φ
Acbd3	1.19176e-50	0.327547	0.252	0.112	3.84759e-46	MHCIIhi M Φ
Ndufb8	1.26566e-50	0.339373	0.353	0.177	4.08618e-46	MHCIIhi M Φ
Arpc4	2.87424e-50	0.320709	0.292	0.137	9.27947e-46	MHCIIhi M Φ
Txndc17	3.44211e-50	0.327598	0.273	0.126	1.11128e-45	MHCIIhi M Φ
Otulin	8.40208e-50	0.251188	0.299	0.14	2.71261e-45	MHCIIhi M Φ
Rbx1	2.17515e-49	0.406297	0.456	0.255	7.02248e-45	MHCIIhi M Φ
Ski	4.80454e-49	0.289982	0.299	0.141	1.55115e-44	MHCIIhi M Φ
Cox4i1	5.24217e-49	0.397298	0.725	0.495	1.69244e-44	MHCIIhi M Φ
Lamtor4	3.67031e-48	0.356559	0.299	0.144	1.18496e-43	MHCIIhi M Φ
Mrpl52	1.08616e-47	0.288569	0.402	0.21	3.50665e-43	MHCIIhi M Φ
Peli1	1.09532e-47	0.372056	0.49	0.282	3.53623e-43	MHCIIhi M Φ
Nap1l1	2.92227e-47	0.335764	0.502	0.287	9.43454e-43	MHCIIhi M Φ
Lasp1	8.4558e-47	0.346486	0.253	0.117	2.72995e-42	MHCIIhi M Φ
Hsbp1	1.06404e-46	0.268077	0.253	0.116	3.43526e-42	MHCIIhi M Φ
Vcp	2.57583e-46	0.401233	0.428	0.24	8.31608e-42	MHCIIhi M Φ
Mapk6	3.16132e-46	0.276693	0.275	0.13	1.02063e-41	MHCIIhi M Φ
Eif5b	3.42033e-46	0.317514	0.368	0.194	1.10425e-41	MHCIIhi M Φ
Bag1	5.61105e-46	0.330067	0.339	0.174	1.81153e-41	MHCIIhi M Φ
Itgb2	7.61301e-46	0.251708	0.314	0.155	2.45786e-41	MHCIIhi M Φ
Rap1a	8.34844e-46	0.316536	0.371	0.197	2.69529e-41	MHCIIhi M Φ
Tmem59	8.71539e-46	0.31266	0.317	0.16	2.81376e-41	MHCIIhi M Φ
Surf4	1.07468e-45	0.285185	0.304	0.15	3.4696e-41	MHCIIhi M Φ
Dusp1	1.13311e-45	0.486545	0.714	0.502	3.65826e-41	MHCIIhi M Φ
Sem1	5.88928e-45	0.340312	0.64	0.411	1.90135e-40	MHCIIhi M Φ
Cox6b1	1.31663e-44	0.341471	0.553	0.333	4.25075e-40	MHCIIhi M Φ
Serinc3	2.54084e-44	0.306334	0.516	0.304	8.20309e-40	MHCIIhi M Φ
Cebpb	7.61905e-44	0.347141	0.53	0.319	2.45981e-39	MHCIIhi M Φ
Eef1a1	1.03836e-43	0.268998	0.995	0.98	3.35234e-39	MHCIIhi M Φ
Tapbp	1.46254e-43	0.328491	0.431	0.242	4.7218e-39	MHCIIhi M Φ
Rbpj	2.62118e-43	0.267952	0.374	0.199	8.46249e-39	MHCIIhi M Φ
Rap1b	5.10271e-43	0.324632	0.728	0.487	1.64741e-38	MHCIIhi M Φ
Arl4c	7.2299e-42	0.28837	0.473	0.27	2.33417e-37	MHCIIhi M Φ
Cops9	7.5083e-42	0.311116	0.342	0.18	2.42405e-37	MHCIIhi M Φ
Neat1	7.83859e-42	0.34729	0.566	0.362	2.53069e-37	MHCIIhi M Φ
Gpi1	1.112e-41	0.271381	0.344	0.18	3.59009e-37	MHCIIhi M Φ
Cxcl10	2.13657e-41	0.532279	0.294	0.156	6.89792e-37	MHCIIhi M Φ
Psmb2	4.09669e-41	0.307434	0.346	0.186	1.32262e-36	MHCIIhi M Φ
Rab7	8.51705e-41	0.257775	0.397	0.217	2.74973e-36	MHCIIhi M Φ
Mrpl23	3.64116e-40	0.271991	0.256	0.125	1.17555e-35	MHCIIhi M Φ
Riok3	7.56051e-40	0.273175	0.332	0.176	2.44091e-35	MHCIIhi M Φ
Ypel3	1.86233e-39	0.278171	0.31	0.162	6.01252e-35	MHCIIhi M Φ
Uqcr11	3.10079e-39	0.296626	0.303	0.158	1.00109e-34	MHCIIhi M Φ
Eif4a1	7.48908e-39	0.333262	0.665	0.44	2.41785e-34	MHCIIhi M Φ
Ywhab	1.75659e-38	0.263504	0.396	0.222	5.67116e-34	MHCIIhi M Φ
Atp5g1	4.53336e-37	0.276361	0.363	0.202	1.46359e-32	MHCIIhi M Φ
Ost4	7.11097e-37	0.273784	0.321	0.173	2.29578e-32	MHCIIhi M Φ
Ywhae	2.67906e-36	0.27647	0.442	0.26	8.64934e-32	MHCIIhi M Φ
Arpc5	3.72228e-36	0.263927	0.545	0.336	1.20174e-31	MHCIIhi M Φ
Arf1	1.25893e-35	0.273982	0.521	0.321	4.06446e-31	MHCIIhi M Φ
Manf	1.30625e-35	0.304789	0.425	0.253	4.21723e-31	MHCIIhi M Φ
Txn1	1.37941e-35	0.379279	0.497	0.315	4.45344e-31	MHCIIhi M Φ
Tbca	1.64883e-35	0.258088	0.44	0.26	5.32326e-31	MHCIIhi M Φ
Sh3bgrl3	4.19121e-34	0.311306	0.815	0.612	1.35313e-29	MHCIIhi M Φ
Rps25	1.70541e-33	0.253928	0.935	0.826	5.5059e-29	MHCIIhi M Φ
Arpc2	1.26875e-31	0.25644	0.788	0.576	4.09614e-27	MHCIIhi M Φ
Hint1	2.3895e-31	0.261855	0.52	0.329	7.71449e-27	MHCIIhi M Φ
Lcp1	1.0329e-28	0.262836	0.673	0.467	3.33473e-24	MHCIIhi M Φ
Hspa8	2.10914e-28	0.320124	0.944	0.882	6.80936e-24	MHCIIhi M Φ
Brd2	2.26262e-28	0.254758	0.593	0.402	7.30488e-24	MHCIIhi M Φ
Nme2	1.8366e-27	0.295113	0.673	0.481	5.92945e-23	MHCIIhi M Φ
Gapdh	2.37139e-27	0.327421	0.645	0.47	7.65604e-23	MHCIIhi M Φ
Atp5l	9.3557e-26	0.253061	0.684	0.483	3.02049e-21	MHCIIhi M Φ
Fos	4.68204e-12	0.34876	0.618	0.511	1.51159e-07	MHCIIhi M Φ
Hspa1b	3.84033e-10	0.531492	0.462	0.387	1.23985e-05	MHCIIhi M Φ
Ccl8	0	5.08384	0.72	0.035	0	M2 M Φ
Pf4	0	4.2054	0.862	0.024	0	M2 M Φ
Ccl7	0	3.89233	0.702	0.037	0	M2 M Φ
Selenop	0	3.66488	0.938	0.149	0	M2 M Φ
Ccl2	0	3.20725	0.701	0.059	0	M2 M Φ
Mrc1	0	3.20391	0.799	0.033	0	M2 M Φ
C1qa	0	3.17424	0.987	0.144	0	M2 M Φ
Pltp	0	3.13676	0.833	0.075	0	M2 M Φ
F13a1	0	3.09179	0.693	0.023	0	M2 M Φ
C1qc	0	2.95651	0.963	0.137	0	M2 M Φ
Folr2	0	2.88368	0.595	0.006	0	M2 M Φ
Lyz2	0	2.88097	0.985	0.204	0	M2 M Φ
C1qb	0	2.83298	0.968	0.151	0	M2 M Φ
Ctsb	0	2.75306	0.974	0.289	0	M2 M Φ
Dab2	0	2.75233	0.682	0.042	0	M2 M Φ
Apoe	0	2.73619	0.994	0.312	0	M2 M Φ
Cd209f	0	2.72889	0.391	0.004	0	M2 M Φ
Grn	0	2.7035	0.834	0.136	0	M2 M Φ
Cbr2	0	2.63437	0.559	0.013	0	M2 M Φ
Mafb	0	2.61809	0.791	0.115	0	M2 M Φ
Egr1	0	2.54951	0.848	0.332	0	M2 M Φ
Adgre1	0	2.53975	0.711	0.071	0	M2 M Φ
Itm2b	0	2.51668	0.986	0.565	0	M2 M Φ
Ccl6	0	2.50831	0.712	0.089	0	M2 M Φ
Gas6	0	2.44719	0.533	0.009	0	M2 M Φ
Ctsc	0	2.37131	0.815	0.179	0	M2 M Φ
Lpl	0	2.35981	0.629	0.069	0	M2 M Φ
Cfp	0	2.35484	0.588	0.025	0	M2 M Φ
Ifi207	0	2.35417	0.702	0.107	0	M2 M Φ
Rsad2	0	2.31052	0.4	0.059	0	M2 M Φ
Lgmn	0	2.30724	0.846	0.144	0	M2 M Φ
Fcrls	0	2.30269	0.575	0.023	0	M2 M Φ
Timp2	0	2.23259	0.729	0.117	0	M2 M Φ
Unc93b1	0	2.14595	0.821	0.171	0	M2 M Φ
Cxcl2	0	2.13671	0.611	0.155	0	M2 M Φ
Marcks	0	2.12568	0.835	0.17	0	M2 M Φ
Pmp22	0	2.10617	0.514	0.021	0	M2 M Φ
Clec10a	0	2.09787	0.483	0.033	0	M2 M Φ
Wfdc17	0	2.0721	0.682	0.145	0	M2 M Φ
Hmox1	0	2.03428	0.539	0.069	0	M2 M Φ
Lamp1	0	2.01346	0.85	0.252	0	M2 M Φ
Ccl12	0	2.00596	0.302	0.013	0	M2 M Φ
Trf	0	2.00348	0.638	0.103	0	M2 M Φ
Fcgrt	0	1.98623	0.491	0.041	0	M2 M Φ
Csf1r	0	1.98123	0.689	0.103	0	M2 M Φ
Igf1	0	1.96976	0.505	0.03	0	M2 M Φ
Sdc3	0	1.96191	0.601	0.09	0	M2 M Φ
Hexa	0	1.94246	0.69	0.129	0	M2 M Φ
Blvrb	0	1.9389	0.556	0.068	0	M2 M Φ
Clec4a1	0	1.93845	0.558	0.038	0	M2 M Φ
Abca1	0	1.91749	0.654	0.131	0	M2 M Φ
Ehd4	0	1.91138	0.654	0.123	0	M2 M Φ
H2-Aa	0	1.88771	0.951	0.316	0	M2 M Φ
Atf3	0	1.87092	0.881	0.403	0	M2 M Φ
Maf	0	1.86182	0.69	0.15	0	M2 M Φ
Zeb2	0	1.85044	0.811	0.218	0	M2 M Φ
Cd209g	0	1.82728	0.293	0.003	0	M2 M Φ
Klf6	0	1.82409	0.961	0.631	0	M2 M Φ
Aif1	0	1.80816	0.676	0.125	0	M2 M Φ
Cd81	0	1.80094	0.663	0.123	0	M2 M Φ
Marcksl1	0	1.79203	0.55	0.096	0	M2 M Φ
Ccl24	0	1.78957	0.274	0.003	0	M2 M Φ
Ifi204	0	1.76884	0.542	0.073	0	M2 M Φ
Serpinb6a	0	1.7585	0.496	0.071	0	M2 M Φ
Fcgr3	0	1.75772	0.522	0.064	0	M2 M Φ
Ifitm3	0	1.74874	0.815	0.216	0	M2 M Φ
C3ar1	0	1.7409	0.524	0.059	0	M2 M Φ
Cfh	0	1.7245	0.39	0.022	0	M2 M Φ
Pla2g2d	0	1.7228	0.311	0.001	0	M2 M Φ
H2-Eb1	0	1.71602	0.934	0.313	0	M2 M Φ
Tmem176b	0	1.71322	0.743	0.217	0	M2 M Φ
C4b	0	1.70874	0.328	0.006	0	M2 M Φ
Sirpa	0	1.70335	0.556	0.09	0	M2 M Φ
Ifitm2	0	1.65207	0.693	0.139	0	M2 M Φ
Fcgr2b	0	1.65202	0.54	0.085	0	M2 M Φ
Cd36	0	1.6497	0.384	0.029	0	M2 M Φ
Lst1	0	1.64902	0.592	0.115	0	M2 M Φ
Wwp1	0	1.63845	0.441	0.046	0	M2 M Φ
Ftl1	0	1.63228	0.987	0.685	0	M2 M Φ
Metrnl	0	1.62595	0.566	0.123	0	M2 M Φ
Cd68	0	1.62546	0.594	0.111	0	M2 M Φ
Oasl1	0	1.59719	0.394	0.05	0	M2 M Φ
Psap	0	1.57242	0.948	0.395	0	M2 M Φ
Stab1	0	1.56607	0.332	0.025	0	M2 M Φ
Clec4a3	0	1.56035	0.455	0.048	0	M2 M Φ
Cln8	0	1.55479	0.463	0.057	0	M2 M Φ
Cd74	0	1.5526	0.971	0.353	0	M2 M Φ
Clec4a2	0	1.55127	0.451	0.05	0	M2 M Φ
C5ar1	0	1.53151	0.363	0.016	0	M2 M Φ
Tmem176a	0	1.52682	0.714	0.212	0	M2 M Φ
Mgl2	0	1.52081	0.309	0.021	0	M2 M Φ
Cd163	0	1.51633	0.275	0.003	0	M2 M Φ
Rgl1	0	1.51306	0.399	0.029	0	M2 M Φ
Lamp2	0	1.51216	0.618	0.16	0	M2 M Φ
App	0	1.49118	0.504	0.093	0	M2 M Φ
Ms4a7	0	1.47594	0.632	0.105	0	M2 M Φ
Fcer1g	0	1.46091	0.964	0.427	0	M2 M Φ
Cst3	0	1.44725	0.94	0.335	0	M2 M Φ
Cd14	0	1.44019	0.521	0.101	0	M2 M Φ
Pld4	0	1.42492	0.528	0.106	0	M2 M Φ
H2-Ab1	0	1.42293	0.911	0.298	0	M2 M Φ
Dhrs3	0	1.42017	0.412	0.053	0	M2 M Φ
Igfbp4	0	1.41633	0.343	0.03	0	M2 M Φ
Lmo2	0	1.40526	0.4	0.045	0	M2 M Φ
Hpgds	0	1.39578	0.392	0.055	0	M2 M Φ
Eps8	0	1.38648	0.4	0.063	0	M2 M Φ
Naaa	0	1.38079	0.363	0.04	0	M2 M Φ
Tpp1	0	1.38061	0.442	0.08	0	M2 M Φ
Mtss1	0	1.37276	0.395	0.057	0	M2 M Φ
Cndp2	0	1.35386	0.422	0.068	0	M2 M Φ
Cd63	0	1.3485	0.654	0.154	0	M2 M Φ
Nrp2	0	1.30854	0.333	0.035	0	M2 M Φ
Tmem106a	0	1.28238	0.322	0.029	0	M2 M Φ
Hpgd	0	1.27627	0.289	0.027	0	M2 M Φ
Cfb	0	1.26279	0.263	0.011	0	M2 M Φ
Dse	0	1.23944	0.313	0.03	0	M2 M Φ
Mpp1	0	1.22695	0.338	0.032	0	M2 M Φ
Rab3il1	0	1.12597	0.257	0.02	0	M2 M Φ
Ccl9	6.82646e-306	1.44211	0.478	0.093	2.20392e-301	M2 M Φ
Hacd4	2.9212e-293	1.11064	0.279	0.031	9.43109e-289	M2 M Φ
Clec4b1	1.48603e-292	1.02854	0.276	0.03	4.79764e-288	M2 M Φ
Zfp36	6.4765e-289	2.02661	0.87	0.46	2.09094e-284	M2 M Φ
Sdcbp	1.22834e-284	1.44919	0.779	0.293	3.96569e-280	M2 M Φ
Clec12a	7.67886e-282	1.28075	0.39	0.068	2.47912e-277	M2 M Φ
Snx5	2.3345e-280	1.45254	0.627	0.184	7.53692e-276	M2 M Φ
Rnf130	2.25848e-276	1.30638	0.466	0.1	7.29151e-272	M2 M Φ
Mt1	8.58816e-274	1.55865	0.727	0.259	2.77269e-269	M2 M Φ
Ly86	3.19154e-267	1.24423	0.455	0.096	1.03039e-262	M2 M Φ
Ctsa	2.57265e-264	1.35686	0.494	0.116	8.30578e-260	M2 M Φ
Fcgr1	1.51982e-261	1.02537	0.258	0.03	4.90674e-257	M2 M Φ
Cd86	6.71731e-260	1.29834	0.399	0.077	2.16868e-255	M2 M Φ
Plxnb2	8.43112e-260	1.14061	0.309	0.045	2.72199e-255	M2 M Φ
Ctss	6.41638e-259	0.994138	0.835	0.297	2.07153e-254	M2 M Φ
Fth1	2.01903e-258	0.817326	0.994	0.897	6.51844e-254	M2 M Φ
Ms4a6c	3.41308e-258	1.22635	0.571	0.151	1.10191e-253	M2 M Φ
Ctsz	5.19692e-258	1.18364	0.672	0.202	1.67783e-253	M2 M Φ
Nrros	2.57688e-257	1.23772	0.337	0.054	8.31947e-253	M2 M Φ
Pid1	4.56829e-256	1.06797	0.332	0.052	1.47487e-251	M2 M Φ
Anxa5	7.3412e-256	1.33822	0.647	0.202	2.37011e-251	M2 M Φ
Serinc3	1.57496e-254	1.52924	0.731	0.295	5.08474e-250	M2 M Φ
Ubc	9.01181e-254	1.25125	0.954	0.825	2.90946e-249	M2 M Φ
Clta	9.3178e-252	1.41822	0.822	0.407	3.00825e-247	M2 M Φ
Ptprj	5.64017e-251	1.25686	0.421	0.088	1.82093e-246	M2 M Φ
Rhob	9.83339e-250	1.56224	0.508	0.13	3.17471e-245	M2 M Φ
Pepd	1.10851e-249	1.06109	0.266	0.034	3.57883e-245	M2 M Φ
Ctsh	2.62717e-248	1.17825	0.657	0.196	8.48183e-244	M2 M Φ
Snx2	1.4582e-243	1.33849	0.415	0.088	4.70781e-239	M2 M Φ
Sash1	3.65268e-243	0.993319	0.279	0.039	1.17927e-238	M2 M Φ
Spi1	5.58339e-240	1.25385	0.518	0.135	1.8026e-235	M2 M Φ
Ier3	3.58113e-239	1.4291	0.404	0.086	1.15617e-234	M2 M Φ
Asah1	3.60027e-239	1.22547	0.421	0.092	1.16235e-234	M2 M Φ
Sdc4	1.09569e-236	1.68242	0.595	0.19	3.53745e-232	M2 M Φ
Sat1	6.18145e-236	1.41707	0.756	0.308	1.99568e-231	M2 M Φ
Ccl4	1.51074e-235	2.1061	0.776	0.365	4.87744e-231	M2 M Φ
Ifi27l2a	2.64377e-235	1.43406	0.799	0.344	8.5354e-231	M2 M Φ
Cd83	6.75806e-234	1.38609	0.525	0.143	2.18184e-229	M2 M Φ
Pirb	3.80392e-228	1.06804	0.341	0.062	1.2281e-223	M2 M Φ
Cybb	1.45709e-227	1.07016	0.64	0.194	4.7042e-223	M2 M Φ
Ighm	2.03927e-227	1.06342	0.516	0.138	6.58377e-223	M2 M Φ
Gns	3.12619e-227	1.17115	0.434	0.101	1.00929e-222	M2 M Φ
Itgam	3.88417e-225	0.972281	0.275	0.04	1.254e-220	M2 M Φ
Rasa4	1.08125e-224	1.07763	0.317	0.055	3.4908e-220	M2 M Φ
Sh3bgrl	5.97676e-224	1.24198	0.505	0.139	1.9296e-219	M2 M Φ
Ap2a2	8.40646e-220	1.12345	0.339	0.064	2.71402e-215	M2 M Φ
Neat1	1.21827e-219	1.75055	0.762	0.355	3.93317e-215	M2 M Φ
Kctd12	9.36953e-219	1.30106	0.545	0.162	3.02495e-214	M2 M Φ
Ninj1	4.12189e-218	1.28777	0.431	0.105	1.33075e-213	M2 M Φ
Hspa1a	4.403e-218	1.69882	0.75	0.33	1.42151e-213	M2 M Φ
Myo5a	4.66125e-217	1.08027	0.317	0.057	1.50488e-212	M2 M Φ
Pcyt1a	3.33381e-215	1.14776	0.403	0.091	1.07632e-210	M2 M Φ
Pla2g7	1.52944e-212	0.927243	0.255	0.037	4.93779e-208	M2 M Φ
Lrrc25	1.82744e-212	1.00163	0.258	0.038	5.8999e-208	M2 M Φ
Dusp1	4.3291e-211	1.82459	0.854	0.499	1.39765e-206	M2 M Φ
Alox5ap	3.01909e-210	1.04316	0.478	0.122	9.74714e-206	M2 M Φ
Aldh2	1.58282e-209	1.14965	0.342	0.069	5.11014e-205	M2 M Φ
Rassf4	1.10862e-208	1.05144	0.317	0.058	3.57917e-204	M2 M Φ
Bri3	5.4518e-208	1.2116	0.667	0.248	1.76011e-203	M2 M Φ
Rgs10	5.77568e-208	1.16925	0.596	0.195	1.86468e-203	M2 M Φ
Gpx1	1.79872e-207	1.17454	0.815	0.37	5.80716e-203	M2 M Φ
Nfkbiz	1.25045e-206	1.38876	0.717	0.298	4.03709e-202	M2 M Φ
Cd180	5.06757e-206	1.12054	0.32	0.062	1.63606e-201	M2 M Φ
Atp6v0c	6.05116e-206	1.16529	0.776	0.344	1.95362e-201	M2 M Φ
Npc2	2.42223e-203	1.08953	0.849	0.42	7.82019e-199	M2 M Φ
Rab7b	1.06132e-202	1.09407	0.327	0.064	3.42648e-198	M2 M Φ
Ctsl	2.27691e-202	1.24328	0.42	0.105	7.35102e-198	M2 M Φ
Egr2	1.51339e-198	1.06807	0.258	0.041	4.88599e-194	M2 M Φ
Ifih1	7.52651e-198	1.14925	0.354	0.077	2.42993e-193	M2 M Φ
Lacc1	1.65861e-195	0.95196	0.254	0.04	5.35482e-191	M2 M Φ
Cmtm3	4.4063e-194	0.875337	0.25	0.039	1.42258e-189	M2 M Φ
Prcp	3.0915e-193	1.08505	0.406	0.101	9.98092e-189	M2 M Φ
Frmd4b	1.83762e-192	1.05877	0.337	0.07	5.93275e-188	M2 M Φ
Ctsd	4.98512e-192	1.15198	0.712	0.302	1.60945e-187	M2 M Φ
Rnd3	6.86386e-192	1.04379	0.301	0.057	2.216e-187	M2 M Φ
Cstb	3.09263e-190	1.08927	0.613	0.218	9.98456e-186	M2 M Φ
Creb5	3.17149e-190	1.07853	0.286	0.053	1.02392e-185	M2 M Φ
Nrp1	1.62335e-189	1.0228	0.34	0.073	5.241e-185	M2 M Φ
Qk	1.72198e-189	1.25102	0.6	0.217	5.55941e-185	M2 M Φ
Tcf4	2.5215e-188	1.10081	0.41	0.105	8.14065e-184	M2 M Φ
Arl8a	2.13314e-183	0.964352	0.335	0.073	6.88683e-179	M2 M Φ
Ptafr	9.58834e-182	1.03781	0.309	0.064	3.0956e-177	M2 M Φ
Atp6v0b	4.62233e-180	1.16326	0.571	0.203	1.49232e-175	M2 M Φ
Bst2	7.32303e-179	1.12524	0.512	0.163	2.36424e-174	M2 M Φ
Mef2c	6.27658e-177	1.07327	0.439	0.122	2.02639e-172	M2 M Φ
Atp2b1	1.46959e-176	1.26948	0.749	0.371	4.74456e-172	M2 M Φ
Cltc	2.5301e-175	1.19716	0.659	0.276	8.16841e-171	M2 M Φ
P2rx4	3.04757e-175	0.966669	0.316	0.068	9.83908e-171	M2 M Φ
Ncf2	6.74428e-175	0.96863	0.364	0.088	2.17739e-170	M2 M Φ
Rilpl2	1.21451e-174	1.17633	0.525	0.175	3.92104e-170	M2 M Φ
Plin2	4.2697e-174	1.07797	0.326	0.073	1.37847e-169	M2 M Φ
Camk1	2.57109e-173	0.925645	0.256	0.046	8.30075e-169	M2 M Φ
Fosb	6.66299e-171	1.34512	0.828	0.494	2.15115e-166	M2 M Φ
H2-D1	1.15794e-170	0.893316	0.938	0.777	3.73841e-166	M2 M Φ
Tnf	2.95003e-170	1.22993	0.41	0.114	9.52418e-166	M2 M Φ
H2-DMa	2.40567e-169	0.995889	0.52	0.165	7.76671e-165	M2 M Φ
Ets2	5.08046e-169	1.02215	0.377	0.096	1.64023e-164	M2 M Φ
Srgap2	7.24885e-169	0.900663	0.288	0.059	2.34029e-164	M2 M Φ
Peli1	8.3547e-169	1.44973	0.635	0.279	2.69731e-164	M2 M Φ
Eps15	1.38272e-165	0.851293	0.3	0.063	4.46411e-161	M2 M Φ
Blnk	3.51641e-164	0.946566	0.281	0.058	1.13528e-159	M2 M Φ
Plek	1.18568e-163	1.0832	0.641	0.259	3.82797e-159	M2 M Φ
Mfsd1	1.94062e-162	0.925694	0.316	0.072	6.26529e-158	M2 M Φ
Zfand5	3.73904e-161	1.14804	0.664	0.296	1.20715e-156	M2 M Φ
Glul	9.07531e-161	1.25886	0.435	0.134	2.92996e-156	M2 M Φ
Gna12	1.45527e-158	0.833637	0.286	0.06	4.69834e-154	M2 M Φ
Fos	2.11429e-158	1.639	0.815	0.5	6.826e-154	M2 M Φ
Mcl1	8.51144e-156	1.1388	0.82	0.499	2.74792e-151	M2 M Φ
Atp6v1a	1.59532e-153	0.934019	0.339	0.086	5.1505e-149	M2 M Φ
Tubb6	3.37603e-153	0.88675	0.289	0.064	1.08995e-148	M2 M Φ
Hmox2	6.39897e-152	0.919543	0.273	0.058	2.06591e-147	M2 M Φ
Spred1	5.96929e-151	0.915286	0.293	0.066	1.92719e-146	M2 M Φ
Jun	1.36094e-149	1.31823	0.824	0.511	4.39379e-145	M2 M Φ
Plk2	1.43312e-149	1.07599	0.378	0.106	4.62683e-145	M2 M Φ
Rtn4	2.54272e-149	1.01693	0.545	0.203	8.20917e-145	M2 M Φ
Lgals3bp	5.44989e-149	1.001	0.392	0.113	1.7595e-144	M2 M Φ
Slc6a6	1.02867e-148	0.987748	0.474	0.157	3.32105e-144	M2 M Φ
Evi2a	6.72176e-148	0.912506	0.368	0.102	2.17012e-143	M2 M Φ
Rap1b	7.75503e-148	1.04921	0.81	0.49	2.50371e-143	M2 M Φ
Ly6e	6.88012e-147	1.19294	0.815	0.555	2.22124e-142	M2 M Φ
Atp6ap2	1.21997e-144	1.0008	0.416	0.131	3.93869e-140	M2 M Φ
Atp6v1b2	1.87597e-144	0.903567	0.299	0.071	6.05657e-140	M2 M Φ
Tyrobp	8.27212e-144	0.755586	0.848	0.379	2.67065e-139	M2 M Φ
Lmna	9.71583e-143	1.08686	0.517	0.19	3.13676e-138	M2 M Φ
Naa50	2.46985e-140	1.02303	0.416	0.133	7.97392e-136	M2 M Φ
Ier5	1.24992e-139	1.21547	0.654	0.313	4.03538e-135	M2 M Φ
H2-DMb1	1.84198e-139	0.891602	0.466	0.152	5.94684e-135	M2 M Φ
5031439G07Rik	2.1924e-139	0.871511	0.299	0.073	7.07817e-135	M2 M Φ
Man2b1	2.2187e-136	0.99191	0.384	0.117	7.16308e-132	M2 M Φ
H2-K1	8.19143e-135	0.688293	0.974	0.892	2.6446e-130	M2 M Φ
Lilr4b	8.37401e-135	0.918886	0.366	0.107	2.70355e-130	M2 M Φ
Vim	2.77889e-133	1.06853	0.788	0.454	8.97164e-129	M2 M Φ
Lyn	1.01364e-131	0.883455	0.428	0.141	3.27253e-127	M2 M Φ
Zfhx3	2.56265e-130	0.904165	0.279	0.068	8.2735e-126	M2 M Φ
Actb	3.63048e-129	0.592417	0.998	0.96	1.1721e-124	M2 M Φ
Creg1	4.90795e-128	0.947319	0.453	0.162	1.58453e-123	M2 M Φ
Tpd52	4.83835e-127	0.884234	0.475	0.172	1.56206e-122	M2 M Φ
Mapkapk2	9.41152e-127	0.927212	0.409	0.136	3.03851e-122	M2 M Φ
Wsb1	1.99156e-126	1.14947	0.578	0.256	6.42976e-122	M2 M Φ
Atp6v1h	4.58127e-125	0.912992	0.348	0.104	1.47906e-120	M2 M Φ
Jmjd1c	1.53192e-124	1.06341	0.65	0.326	4.94581e-120	M2 M Φ
Scpep1	4.49875e-124	0.839154	0.285	0.074	1.45242e-119	M2 M Φ
Vamp8	5.01508e-124	0.95984	0.521	0.21	1.61912e-119	M2 M Φ
Fnip1	5.15065e-123	0.896829	0.393	0.129	1.66289e-118	M2 M Φ
Scamp2	1.97461e-122	0.881569	0.324	0.093	6.37503e-118	M2 M Φ
Gm20559	3.16726e-122	0.69145	0.257	0.059	1.02255e-117	M2 M Φ
Runx1	3.36373e-122	0.959268	0.523	0.211	1.08598e-117	M2 M Φ
Gabarap	9.27527e-121	0.881824	0.719	0.379	2.99452e-116	M2 M Φ
B2m	1.04991e-119	0.627062	0.968	0.867	3.38965e-115	M2 M Φ
Abhd12	1.01033e-118	0.811902	0.3	0.083	3.26183e-114	M2 M Φ
Lipa	1.69135e-118	0.826344	0.296	0.08	5.46053e-114	M2 M Φ
Klf4	9.0399e-118	1.11994	0.613	0.29	2.91853e-113	M2 M Φ
Trim25	1.47108e-117	1.00354	0.365	0.12	4.74939e-113	M2 M Φ
Efhd2	2.61995e-117	0.918884	0.649	0.308	8.45852e-113	M2 M Φ
Sgpl1	3.62763e-115	0.805042	0.292	0.081	1.17118e-110	M2 M Φ
Prdx1	1.41003e-114	0.804376	0.713	0.385	4.5523e-110	M2 M Φ
Tm6sf1	5.16506e-114	0.822272	0.308	0.088	1.66754e-109	M2 M Φ
Cebpb	6.35074e-113	0.968695	0.635	0.319	2.05034e-108	M2 M Φ
Plekho2	1.17626e-112	0.806393	0.348	0.109	3.79754e-108	M2 M Φ
Gltp	1.12334e-111	0.864257	0.361	0.118	3.62669e-107	M2 M Φ
Tiparp	5.72927e-108	1.00604	0.556	0.26	1.84969e-103	M2 M Φ
Klf2	1.02989e-107	1.41637	0.656	0.363	3.32499e-103	M2 M Φ
Syk	1.02594e-106	0.757491	0.343	0.109	3.31226e-102	M2 M Φ
Laptm4a	1.08343e-105	0.907647	0.452	0.181	3.49785e-101	M2 M Φ
Trib1	1.73243e-105	0.886422	0.361	0.123	5.59314e-101	M2 M Φ
Sh3glb1	2.23437e-105	0.862136	0.612	0.296	7.21366e-101	M2 M Φ
Eif4e	2.15791e-103	0.940536	0.413	0.158	6.96683e-99	M2 M Φ
Snx3	2.30825e-103	0.787359	0.411	0.152	7.4522e-99	M2 M Φ
Ccl3	1.88038e-102	0.910148	0.455	0.18	6.07081e-98	M2 M Φ
Tmsb4x	8.34388e-102	0.458581	0.997	0.98	2.69382e-97	M2 M Φ
Akr1a1	6.38941e-99	0.871216	0.462	0.192	2.06282e-94	M2 M Φ
Cyfip1	5.73789e-98	0.774776	0.299	0.094	1.85248e-93	M2 M Φ
Lilrb4a	3.62446e-97	0.741237	0.34	0.114	1.17016e-92	M2 M Φ
Csf2ra	5.8856e-97	0.77785	0.305	0.097	1.90017e-92	M2 M Φ
Slamf9	1.54127e-96	0.764824	0.272	0.08	4.97599e-92	M2 M Φ
Zswim6	7.4096e-96	0.750529	0.318	0.102	2.39219e-91	M2 M Φ
Atpif1	1.50822e-95	0.835163	0.42	0.167	4.86928e-91	M2 M Φ
Tgfbr2	6.82819e-92	0.77798	0.425	0.168	2.20448e-87	M2 M Φ
Vsir	8.83966e-92	0.713367	0.298	0.096	2.85388e-87	M2 M Φ
Dok2	1.75704e-90	0.708193	0.308	0.099	5.6726e-86	M2 M Φ
Ccnl1	2.72666e-90	0.84515	0.775	0.494	8.80303e-86	M2 M Φ
Man1a	8.77478e-90	0.804802	0.389	0.15	2.83294e-85	M2 M Φ
Pip4k2a	2.14189e-89	0.764638	0.33	0.115	6.91509e-85	M2 M Φ
Tgfbi	3.62231e-89	0.674869	0.317	0.106	1.16946e-84	M2 M Φ
Dstn	3.50389e-88	0.723529	0.34	0.121	1.13123e-83	M2 M Φ
Ccrl2	3.77884e-87	0.773077	0.309	0.104	1.22e-82	M2 M Φ
Clic4	9.49596e-87	0.781333	0.477	0.212	3.06577e-82	M2 M Φ
Arhgap17	2.63331e-86	0.777914	0.397	0.158	8.50165e-82	M2 M Φ
Zfp703	2.66583e-86	0.805373	0.345	0.127	8.60665e-82	M2 M Φ
Erp29	1.10405e-85	0.722088	0.485	0.215	3.56443e-81	M2 M Φ
Slfn5	2.16766e-85	0.679998	0.261	0.079	6.99829e-81	M2 M Φ
Skap2	2.94341e-85	0.656315	0.283	0.092	9.50281e-81	M2 M Φ
Tank	3.4141e-85	0.725796	0.284	0.093	1.10224e-80	M2 M Φ
Aplp2	3.4509e-85	0.760326	0.547	0.263	1.11412e-80	M2 M Φ
Rap2b	8.82168e-85	0.669411	0.256	0.078	2.84808e-80	M2 M Φ
Ehd1	1.00202e-84	0.750088	0.277	0.09	3.23502e-80	M2 M Φ
Cxcl10	2.58437e-82	0.854842	0.381	0.155	8.34365e-78	M2 M Φ
Fndc3a	3.32184e-82	0.734031	0.287	0.097	1.07246e-77	M2 M Φ
Cd84	5.08126e-82	0.663929	0.283	0.093	1.64048e-77	M2 M Φ
Mpeg1	1.36115e-80	0.544032	0.387	0.146	4.39448e-76	M2 M Φ
Itm2c	3.51422e-79	0.743046	0.397	0.165	1.13457e-74	M2 M Φ
Capza2	5.40329e-79	0.762339	0.632	0.346	1.74445e-74	M2 M Φ
Cyth4	1.11774e-78	0.770446	0.41	0.173	3.60863e-74	M2 M Φ
Pea15a	1.40379e-78	0.69243	0.269	0.089	4.53214e-74	M2 M Φ
Hspa1b	5.60711e-77	1.07901	0.632	0.377	1.81026e-72	M2 M Φ
Necap2	3.11537e-74	0.685998	0.258	0.086	1.0058e-69	M2 M Φ
Rasgef1b	6.07492e-74	0.727247	0.322	0.122	1.96129e-69	M2 M Φ
Trafd1	8.75293e-74	0.658017	0.296	0.106	2.82588e-69	M2 M Φ
Rrbp1	1.83765e-73	0.664511	0.589	0.31	5.93284e-69	M2 M Φ
Hprt	1.2164e-72	0.58726	0.314	0.116	3.92715e-68	M2 M Φ
Capzb	1.67311e-72	0.693132	0.583	0.31	5.40165e-68	M2 M Φ
Gnai2	1.90291e-71	0.66055	0.754	0.487	6.14354e-67	M2 M Φ
Atp6v1g1	5.17055e-71	0.653811	0.461	0.214	1.66931e-66	M2 M Φ
Lgals3	1.13519e-70	0.316903	0.542	0.251	3.66495e-66	M2 M Φ
Rock2	2.1031e-69	0.693821	0.328	0.13	6.78986e-65	M2 M Φ
Ptms	5.59764e-69	0.625468	0.477	0.226	1.8072e-64	M2 M Φ
Ifi30	8.23582e-68	0.457914	0.406	0.172	2.65893e-63	M2 M Φ
Ppp1r15a	2.49481e-67	0.872665	0.723	0.49	8.0545e-63	M2 M Φ
Pnp	8.14796e-67	0.645487	0.293	0.111	2.63057e-62	M2 M Φ
Picalm	1.87621e-66	0.68653	0.546	0.287	6.05735e-62	M2 M Φ
Tmem189	5.80531e-66	0.604943	0.263	0.093	1.87424e-61	M2 M Φ
Bach1	1.11652e-65	0.667959	0.344	0.144	3.6047e-61	M2 M Φ
Dennd5a	4.13925e-65	0.564105	0.253	0.089	1.33636e-60	M2 M Φ
Cxcl16	1.43575e-64	0.416407	0.363	0.145	4.63533e-60	M2 M Φ
Pik3ap1	2.34878e-64	0.594706	0.288	0.11	7.58304e-60	M2 M Φ
Rab1a	2.5264e-64	0.635845	0.347	0.147	8.15649e-60	M2 M Φ
Gnb2	4.08505e-64	0.632034	0.565	0.305	1.31886e-59	M2 M Φ
Rab5c	1.43787e-63	0.642838	0.332	0.138	4.64217e-59	M2 M Φ
Hsbp1	1.76501e-61	0.676042	0.293	0.118	5.69834e-57	M2 M Φ
Irf2bp2	1.84386e-61	0.584345	0.378	0.167	5.9529e-57	M2 M Φ
BC005537	2.59135e-61	0.722912	0.568	0.326	8.36618e-57	M2 M Φ
Lamtor1	6.54025e-61	0.600872	0.372	0.167	2.11152e-56	M2 M Φ
Fermt3	1.01648e-60	0.6007	0.413	0.194	3.28169e-56	M2 M Φ
Emp1	1.40773e-59	0.635435	0.259	0.098	4.54485e-55	M2 M Φ
Maff	3.60974e-58	0.603992	0.287	0.115	1.16541e-53	M2 M Φ
Pcbp1	3.68997e-58	0.656008	0.555	0.317	1.19131e-53	M2 M Φ
Ifnar2	6.6892e-58	0.583769	0.373	0.17	2.15961e-53	M2 M Φ
Emp3	1.05798e-57	0.649136	0.571	0.322	3.4157e-53	M2 M Φ
Rbms1	2.86644e-57	0.588784	0.363	0.165	9.2543e-53	M2 M Φ
mt-Nd4	4.14503e-57	0.428247	0.949	0.861	1.33822e-52	M2 M Φ
Dnajb4	6.23008e-57	0.530323	0.315	0.131	2.01138e-52	M2 M Φ
mt-Nd2	2.18184e-56	0.49368	0.893	0.739	7.04406e-52	M2 M Φ
Dazap2	4.05159e-56	0.59977	0.596	0.342	1.30805e-51	M2 M Φ
Derl1	1.07158e-55	0.557629	0.296	0.122	3.45959e-51	M2 M Φ
Cflar	1.35492e-55	0.546221	0.322	0.139	4.37437e-51	M2 M Φ
Ahnak	7.69847e-55	0.660029	0.713	0.477	2.48545e-50	M2 M Φ
Fuca1	2.1706e-54	0.592648	0.259	0.103	7.00779e-50	M2 M Φ
Cdc42	3.01918e-54	0.540942	0.767	0.529	9.74743e-50	M2 M Φ
Spg21	7.07459e-54	0.535906	0.261	0.104	2.28403e-49	M2 M Φ
Cpeb4	1.27699e-53	0.562096	0.253	0.099	4.12277e-49	M2 M Φ
Rbpj	1.38755e-53	0.546981	0.412	0.203	4.47972e-49	M2 M Φ
Rnf19b	2.68014e-53	0.594	0.426	0.213	8.65282e-49	M2 M Φ
Sppl2a	3.52228e-53	0.569983	0.313	0.137	1.13717e-48	M2 M Φ
Ccdc50	6.53027e-53	0.528749	0.267	0.107	2.1083e-48	M2 M Φ
Mdm2	1.27275e-52	0.628243	0.328	0.148	4.10906e-48	M2 M Φ
Actr3	2.38879e-51	0.549808	0.704	0.464	7.71221e-47	M2 M Φ
Impact	1.50927e-50	0.550288	0.276	0.115	4.87266e-46	M2 M Φ
Arpc1b	2.08738e-50	0.563009	0.568	0.328	6.73911e-46	M2 M Φ
Plbd1	2.70285e-50	0.526884	0.25	0.099	8.72616e-46	M2 M Φ
Cdkn1a	3.28137e-50	0.667546	0.503	0.282	1.05939e-45	M2 M Φ
Litaf	7.37265e-50	0.544085	0.396	0.196	2.38026e-45	M2 M Φ
Tmem256	8.01698e-50	0.569895	0.26	0.108	2.58828e-45	M2 M Φ
Tmem50a	1.98103e-48	0.625994	0.36	0.175	6.39574e-44	M2 M Φ
Sde2	3.88271e-48	0.533904	0.349	0.165	1.25353e-43	M2 M Φ
Oser1	1.551e-47	0.550224	0.369	0.183	5.00741e-43	M2 M Φ
Arl6ip1	2.844e-47	0.541938	0.487	0.269	9.18186e-43	M2 M Φ
Samhd1	3.03529e-47	0.487334	0.401	0.201	9.79944e-43	M2 M Φ
Rab11a	3.63379e-47	0.498858	0.261	0.108	1.17317e-42	M2 M Φ
Fyb	4.47989e-47	0.502439	0.522	0.29	1.44633e-42	M2 M Φ
Cd48	2.30427e-46	0.538621	0.304	0.138	7.43932e-42	M2 M Φ
Ybx1	3.04324e-46	0.473072	0.776	0.553	9.82511e-42	M2 M Φ
Cd53	1.32367e-45	0.469828	0.59	0.356	4.27347e-41	M2 M Φ
Cdk9	9.31299e-45	0.503666	0.251	0.106	3.0067e-40	M2 M Φ
Rab7	1.02878e-44	0.491966	0.423	0.222	3.32141e-40	M2 M Φ
Ucp2	1.62614e-44	0.516047	0.531	0.305	5.25e-40	M2 M Φ
Etv3	2.27451e-44	0.518346	0.425	0.225	7.34326e-40	M2 M Φ
Crip1	5.02228e-44	0.528256	0.748	0.553	1.62144e-39	M2 M Φ
Tent5a	8.43507e-44	0.413937	0.306	0.14	2.72326e-39	M2 M Φ
mt-Co2	9.27744e-44	0.285526	0.991	0.977	2.99522e-39	M2 M Φ
Vapa	1.25905e-43	0.510112	0.44	0.24	4.06483e-39	M2 M Φ
Tmbim6	1.52065e-43	0.48872	0.553	0.332	4.90941e-39	M2 M Φ
Grb2	2.70069e-43	0.546173	0.455	0.255	8.71918e-39	M2 M Φ
Canx	5.26455e-43	0.508078	0.461	0.257	1.69966e-38	M2 M Φ
Arpc5	6.34428e-43	0.511768	0.562	0.343	2.04825e-38	M2 M Φ
Mapk6	2.56499e-42	0.507963	0.29	0.134	8.28106e-38	M2 M Φ
Nptn	4.6092e-42	0.454096	0.296	0.137	1.48808e-37	M2 M Φ
Ppp3ca	5.3052e-42	0.455921	0.338	0.165	1.71278e-37	M2 M Φ
Ppp1r15b	6.91895e-42	0.495172	0.275	0.125	2.23378e-37	M2 M Φ
Dnajb9	8.56497e-42	0.60203	0.422	0.236	2.7652e-37	M2 M Φ
Gdi2	1.02119e-41	0.467855	0.518	0.304	3.29693e-37	M2 M Φ
Sema4a	1.3124e-41	0.510661	0.263	0.116	4.23707e-37	M2 M Φ
Chka	2.93217e-41	0.755694	0.358	0.187	9.46652e-37	M2 M Φ
Dbi	1.00125e-40	0.491087	0.353	0.178	3.23253e-36	M2 M Φ
Ifi203	1.66522e-40	0.408406	0.31	0.147	5.37616e-36	M2 M Φ
Iqgap1	4.22674e-40	0.465933	0.724	0.497	1.3646e-35	M2 M Φ
Hnrnpu	5.83598e-40	0.506936	0.568	0.354	1.88415e-35	M2 M Φ
Nampt	8.16672e-40	0.483844	0.264	0.12	2.63663e-35	M2 M Φ
Jund	1.60245e-39	0.52092	0.865	0.747	5.17351e-35	M2 M Φ
Arhgdia	2.30396e-39	0.473666	0.451	0.254	7.43834e-35	M2 M Φ
Tor1aip1	8.37309e-39	0.427233	0.376	0.196	2.70325e-34	M2 M Φ
Mndal	1.23307e-38	0.485193	0.305	0.148	3.98097e-34	M2 M Φ
Ywhae	2.20463e-38	0.49167	0.461	0.266	7.11765e-34	M2 M Φ
H3f3a	2.20929e-38	0.299197	0.876	0.722	7.1327e-34	M2 M Φ
Slfn2	1.38949e-37	0.464712	0.388	0.208	4.48598e-33	M2 M Φ
Sem1	2.52126e-37	0.460938	0.628	0.421	8.1399e-33	M2 M Φ
Igha	0	2.92227	0.88	0.102	0	B/plasma cells 1
Jchain	0	2.72503	0.906	0.033	0	B/plasma cells 1
Igkc	0	2.39398	0.954	0.179	0	B/plasma cells 1
Iglc2	0	1.26097	0.278	0.016	0	B/plasma cells 1
Esp15	1.26815e-292	2.59383	0.977	0.803	4.09422e-288	B/plasma cells 1
Gm1553	4.21051e-280	1.93761	1	0.995	1.35936e-275	B/plasma cells 1
Esp16	8.8001e-268	2.40572	0.956	0.716	2.84111e-263	B/plasma cells 1
Col3a1	2.85216e-266	2.47947	0.519	0.093	9.20821e-262	B/plasma cells 1
Scgb2b7	2.37004e-265	2.00064	0.992	0.891	7.65167e-261	B/plasma cells 1
Scgb2b2	1.4175e-263	1.86518	0.998	0.976	4.57641e-259	B/plasma cells 1
Gm8978	3.16156e-260	2.38288	0.778	0.272	1.02071e-255	B/plasma cells 1
Pip	6.22014e-257	2.05018	0.975	0.851	2.00817e-252	B/plasma cells 1
Scgb2b20	2.21689e-256	1.94174	0.99	0.898	7.15724e-252	B/plasma cells 1
Mup4	3.95467e-256	2.21426	0.97	0.846	1.27676e-251	B/plasma cells 1
Lipo1	1.25955e-247	2.28542	0.819	0.323	4.06645e-243	B/plasma cells 1
Scgb1b2	2.45728e-247	1.76144	0.998	0.971	7.93332e-243	B/plasma cells 1
2310057J18Rik	6.37313e-247	2.19234	0.947	0.658	2.05756e-242	B/plasma cells 1
Scgb1b7	3.58393e-244	1.77234	0.987	0.892	1.15707e-239	B/plasma cells 1
Obp1a	6.20996e-238	2.0804	0.993	0.966	2.00488e-233	B/plasma cells 1
Scgb1b20	1.49565e-233	1.59936	0.993	0.915	4.8287e-229	B/plasma cells 1
Gm5938	2.01561e-225	1.96078	0.99	0.896	6.50741e-221	B/plasma cells 1
Esp18	1.84273e-220	2.16551	0.878	0.515	5.94926e-216	B/plasma cells 1
Col1a2	2.52599e-217	2.27391	0.407	0.067	8.15517e-213	B/plasma cells 1
Gm12888	4.30382e-217	2.18576	0.773	0.316	1.38949e-212	B/plasma cells 1
Col1a1	1.69257e-212	1.91494	0.374	0.056	5.46446e-208	B/plasma cells 1
Gm10800	2.05022e-211	1.70783	0.494	0.099	6.61913e-207	B/plasma cells 1
Gm14135	2.54361e-207	2.08705	0.876	0.506	8.21204e-203	B/plasma cells 1
Sparc	8.66531e-204	1.89562	0.377	0.06	2.7976e-199	B/plasma cells 1
Dcn	4.66331e-202	2.45043	0.534	0.126	1.50555e-197	B/plasma cells 1
Esp6	7.52227e-199	1.725	0.939	0.677	2.42856e-194	B/plasma cells 1
Esp31	1.66219e-197	2.55073	0.56	0.142	5.36639e-193	B/plasma cells 1
Krt8	6.42412e-185	1.5947	0.456	0.095	2.07403e-180	B/plasma cells 1
Scgb2a2	9.83815e-182	2.26554	0.44	0.091	3.17625e-177	B/plasma cells 1
Mucl2	3.8904e-175	1.39758	0.998	0.987	1.25602e-170	B/plasma cells 1
Scgb2b24	2.34091e-169	1.33806	0.995	0.965	7.55762e-165	B/plasma cells 1
Igfbp7	2.48504e-157	1.37352	0.252	0.033	8.02295e-153	B/plasma cells 1
Sval2	9.27588e-156	1.57718	0.829	0.468	2.99472e-151	B/plasma cells 1
Agr2	5.77887e-144	1.3987	0.471	0.123	1.86571e-139	B/plasma cells 1
Txndc5	2.99511e-134	1.13196	0.359	0.073	9.66972e-130	B/plasma cells 1
Scd1	4.67676e-129	1.23097	0.27	0.046	1.50989e-124	B/plasma cells 1
9530002B09Rik	1.61535e-125	1.6174	0.694	0.346	5.21516e-121	B/plasma cells 1
Cd24a	4.17291e-121	1.05934	0.303	0.059	1.34722e-116	B/plasma cells 1
Krt18	2.50088e-118	1.03101	0.315	0.064	8.07408e-114	B/plasma cells 1
Ly6f	3.8782e-117	0.857619	0.252	0.042	1.25208e-112	B/plasma cells 1
Plet1	2.1493e-116	0.846444	0.252	0.042	6.939e-112	B/plasma cells 1
Mt2	2.05999e-113	1.30768	0.326	0.073	6.65069e-109	B/plasma cells 1
Gm43974	7.39206e-112	1.23448	0.382	0.098	2.38653e-107	B/plasma cells 1
Prom2	1.19331e-111	0.9592	0.27	0.05	3.85261e-107	B/plasma cells 1
Scgb1b24	8.42926e-97	1.31025	0.692	0.366	2.72139e-92	B/plasma cells 1
Fxyd3	1.40731e-90	0.967294	0.298	0.071	4.54349e-86	B/plasma cells 1
Gsn	5.29592e-84	2.12456	0.601	0.303	1.70979e-79	B/plasma cells 1
Fgg	6.94833e-80	0.882122	0.267	0.064	2.24327e-75	B/plasma cells 1
Lpo	7.54289e-79	1.15782	0.486	0.195	2.43522e-74	B/plasma cells 1
Nupr1	8.4637e-78	1.09895	0.478	0.188	2.73251e-73	B/plasma cells 1
Lcn11	1.22852e-77	1.1769	0.708	0.434	3.96629e-73	B/plasma cells 1
Spint2	2.85857e-74	0.897929	0.311	0.088	9.2289e-70	B/plasma cells 1
Serp1	6.77009e-67	1.00289	0.619	0.327	2.18572e-62	B/plasma cells 1
Qsox1	4.39782e-65	0.723166	0.265	0.071	1.41984e-60	B/plasma cells 1
Scgb1b3	1.77842e-63	0.802426	0.937	0.744	5.74164e-59	B/plasma cells 1
Nucb2	1.21496e-61	0.771724	0.272	0.079	3.92248e-57	B/plasma cells 1
Hp	1.12058e-58	0.81296	0.295	0.093	3.61779e-54	B/plasma cells 1
Apod	1.43028e-57	1.4445	0.25	0.077	4.61765e-53	B/plasma cells 1
Nedd4	1.08645e-55	0.78456	0.265	0.08	3.5076e-51	B/plasma cells 1
Xbp1	9.70252e-50	0.872336	0.415	0.18	3.13246e-45	B/plasma cells 1
Lman1	3.25029e-45	0.720489	0.273	0.096	1.04935e-40	B/plasma cells 1
P4hb	4.60716e-42	0.828298	0.466	0.242	1.48742e-37	B/plasma cells 1
Wfdc12	8.01561e-40	0.743617	0.829	0.634	2.58784e-35	B/plasma cells 1
Dnase1	1.03117e-35	0.887871	0.486	0.283	3.32914e-31	B/plasma cells 1
Dnajc3	3.73899e-32	0.660183	0.392	0.197	1.20714e-27	B/plasma cells 1
Herpud1	7.90679e-32	0.679125	0.458	0.25	2.55271e-27	B/plasma cells 1
Scgb2b12	8.45783e-31	1.08647	0.848	0.648	2.73061e-26	B/plasma cells 1
Sdc4	1.07505e-30	0.535096	0.414	0.211	3.4708e-26	B/plasma cells 1
Man2a1	3.31214e-30	0.601774	0.278	0.12	1.06932e-25	B/plasma cells 1
Tram1	3.31643e-28	0.622879	0.369	0.19	1.07071e-23	B/plasma cells 1
Ly6a	2.30896e-25	0.637566	0.278	0.131	7.45448e-21	B/plasma cells 1
Sec11c	1.1569e-23	0.525772	0.488	0.3	3.73506e-19	B/plasma cells 1
Txnip	3.13671e-23	0.52367	0.598	0.394	1.01269e-18	B/plasma cells 1
AY036118	4.25957e-23	0.488133	0.967	0.903	1.3752e-18	B/plasma cells 1
Smim14	6.40419e-23	0.534925	0.356	0.193	2.06759e-18	B/plasma cells 1
Spcs2	5.38714e-20	0.558535	0.456	0.297	1.73924e-15	B/plasma cells 1
Scgb2b17	1.46068e-19	0.52694	0.252	0.126	4.71579e-15	B/plasma cells 1
Mt1	8.13154e-19	0.383921	0.456	0.285	2.62527e-14	B/plasma cells 1
Hdlbp	2.10398e-18	0.557388	0.369	0.221	6.79269e-14	B/plasma cells 1
Hist1h1c	3.43234e-18	0.460285	0.316	0.174	1.10813e-13	B/plasma cells 1
Trp53inp1	7.32763e-17	0.460581	0.252	0.132	2.36573e-12	B/plasma cells 1
Laptm4a	9.57745e-17	0.453334	0.333	0.195	3.09208e-12	B/plasma cells 1
Rps27l	1.33718e-16	0.335025	0.499	0.327	4.3171e-12	B/plasma cells 1
Phlda1	1.62371e-16	0.400233	0.311	0.176	5.24214e-12	B/plasma cells 1
Ssr3	3.32012e-12	0.478633	0.344	0.228	1.0719e-07	B/plasma cells 1
Ssr4	4.37687e-12	0.355622	0.455	0.322	1.41307e-07	B/plasma cells 1
Hk2	5.75919e-12	0.358118	0.255	0.15	1.85935e-07	B/plasma cells 1
Hsp90b1	1.04372e-11	0.35381	0.552	0.413	3.36964e-07	B/plasma cells 1
Timp2	6.23139e-11	0.502591	0.254	0.157	2.0118e-06	B/plasma cells 1
[truncated: 1,594 more rows]

## Sheet: Nonimmune cells
Table S2. Differentially Expressed Genes in Each Cell Type, Related to Figure 1, Figure S1.
gene	p_val	avg_log2FC	pct.1	pct.2	p_val_adj	cluster
Lcn11	0	1.76419	0.989	0.608	0	Acinar
Scgb2b17	0	1.74232	0.999	0.869	0	Acinar
Wfdc12	0	1.72606	0.996	0.772	0	Acinar
Gm1553	0	1.66534	1	0.999	0	Acinar
Pip	0	1.52963	1	0.935	0	Acinar
Sval2	0	1.42305	0.993	0.666	0	Acinar
Scgb1b2	0	1.4129	1	0.991	0	Acinar
Scgb1b24	0	1.35922	0.99	0.558	0	Acinar
Mup4	0	1.34668	1	0.935	0	Acinar
Scgb2b20	0	1.30505	1	0.963	0	Acinar
Scgb2b7	0	1.28593	1	0.961	0	Acinar
Agr2	0	1.26683	0.922	0.316	0	Acinar
Gm5938	0	1.25347	0.994	0.964	0	Acinar
Obp1a	0	1.16499	0.999	0.99	0	Acinar
9530002B09Rik	0	1.12513	0.986	0.577	0	Acinar
Scgb2a2	0	1.05094	0.731	0.218	0	Acinar
Hp	0	1.01517	0.841	0.213	0	Acinar
Scgb2b3	0	1.00991	0.808	0.212	0	Acinar
Esp16	0	0.971249	1	0.858	0	Acinar
2310057J18Rik	0	0.957933	0.999	0.829	0	Acinar
Dnase1	0	0.941257	0.931	0.452	0	Acinar
Esp15	0	0.939926	1	0.914	0	Acinar
Scgb2b17	0	0.929165	0.777	0.239	0	Acinar
Esp18	0	0.92726	0.996	0.736	0	Acinar
Gm12888	0	0.869088	0.983	0.558	0	Acinar
Esp24	0	0.861019	0.554	0.229	0	Acinar
Bglap3	0	0.71005	0.637	0.206	0	Acinar
Cldn10	0	0.684258	0.78	0.186	0	Acinar
Fkbp11	0	0.666751	0.702	0.164	0	Acinar
Fgg	0	0.662459	0.762	0.181	0	Acinar
Ly6f	0	0.642308	0.608	0.149	0	Acinar
Gm8978	0	0.608452	0.971	0.537	0	Acinar
Sec11c	0	0.608208	0.849	0.319	0	Acinar
Lcmt1	0	0.582586	0.717	0.158	0	Acinar
Lipo1	0	0.514259	0.986	0.573	0	Acinar
Ssr4	0	0.504522	0.852	0.401	0	Acinar
Spcs2	0	0.49243	0.88	0.422	0	Acinar
Gm43974	0	0.481307	0.808	0.264	0	Acinar
Fgfbp1	0	0.460254	0.589	0.109	0	Acinar
Aqp5	0	0.435902	0.591	0.12	0	Acinar
Esp4	0	0.41905	0.603	0.12	0	Acinar
Lpo	0	0.388238	0.86	0.372	0	Acinar
Abo	0	0.387074	0.475	0.065	0	Acinar
Sdf2l1	0	0.371365	0.614	0.158	0	Acinar
Gm5570	0	0.369542	0.564	0.121	0	Acinar
Esp31	0	0.366344	0.757	0.319	0	Acinar
Esp38	0	0.357456	0.558	0.106	0	Acinar
Derl3	0	0.335136	0.476	0.075	0	Acinar
BC049987	0	0.335045	0.433	0.056	0	Acinar
Spint2	0	0.325692	0.74	0.225	0	Acinar
Scgb2b26	0	0.310907	0.39	0.054	0	Acinar
Gnmt	0	0.274436	0.374	0.05	0	Acinar
Taldo1	0	0.270711	0.766	0.291	0	Acinar
Lrrc26	0	0.269263	0.465	0.079	0	Acinar
Mrap	0	0.261851	0.315	0.037	0	Acinar
Mien1	0	0.258821	0.614	0.17	0	Acinar
Scgb1b19	0	0.256316	0.425	0.07	0	Acinar
Sec61b	3.88837e-275	0.381769	0.902	0.504	1.25536e-270	Acinar
Rps27l	2.13933e-271	0.339801	0.881	0.462	6.90682e-267	Acinar
Gm14743	3.37791e-219	1.78134	0.41	0.174	1.09056e-214	Acinar
Scgb2b12	8.09502e-182	0.977542	0.93	0.797	2.61348e-177	Acinar
Gsn	0	4.5753	0.925	0.435	0	Fibroblast
Dcn	0	4.51125	0.885	0.29	0	Fibroblast
Col3a1	0	4.22243	0.866	0.249	0	Fibroblast
Col1a2	0	4.08859	0.832	0.19	0	Fibroblast
Apod	0	4.0306	0.749	0.166	0	Fibroblast
Col1a1	0	3.81127	0.791	0.166	0	Fibroblast
Serping1	0	3.4326	0.7	0.117	0	Fibroblast
Mmp3	0	3.42149	0.604	0.091	0	Fibroblast
Sparc	0	3.19837	0.773	0.239	0	Fibroblast
C3	0	3.10255	0.621	0.095	0	Fibroblast
S100a6	0	3.01898	0.738	0.221	0	Fibroblast
Adamts5	0	2.98222	0.599	0.057	0	Fibroblast
Timp2	0	2.96252	0.667	0.132	0	Fibroblast
Lum	0	2.90536	0.622	0.074	0	Fibroblast
Penk	0	2.88392	0.487	0.058	0	Fibroblast
Col6a3	0	2.85003	0.608	0.064	0	Fibroblast
Fn1	0	2.7714	0.474	0.065	0	Fibroblast
Igfbp4	0	2.75031	0.632	0.109	0	Fibroblast
Cxcl14	0	2.72569	0.399	0.039	0	Fibroblast
Serpinf1	0	2.69607	0.54	0.044	0	Fibroblast
Ccl11	0	2.64333	0.553	0.059	0	Fibroblast
Mt2	0	2.64106	0.672	0.171	0	Fibroblast
Mt1	0	2.63665	0.768	0.458	0	Fibroblast
Col6a1	0	2.58155	0.567	0.057	0	Fibroblast
Vim	0	2.57612	0.72	0.187	0	Fibroblast
Ccl2	0	2.57083	0.454	0.068	0	Fibroblast
Tnfaip6	0	2.54183	0.514	0.058	0	Fibroblast
Col4a1	0	2.53948	0.623	0.157	0	Fibroblast
Plpp3	0	2.52628	0.67	0.174	0	Fibroblast
Dpep1	0	2.51543	0.517	0.04	0	Fibroblast
Nid1	0	2.49716	0.565	0.071	0	Fibroblast
Crabp1	0	2.49326	0.348	0.026	0	Fibroblast
Aebp1	0	2.48869	0.545	0.052	0	Fibroblast
Srpx	0	2.46351	0.503	0.045	0	Fibroblast
C1s1	0	2.45787	0.595	0.074	0	Fibroblast
Mmp2	0	2.43627	0.53	0.045	0	Fibroblast
Marcks	0	2.43058	0.634	0.137	0	Fibroblast
Plac8	0	2.40061	0.503	0.055	0	Fibroblast
Col5a2	0	2.38243	0.552	0.056	0	Fibroblast
Lpl	0	2.36462	0.517	0.057	0	Fibroblast
Serpinh1	0	2.31718	0.602	0.126	0	Fibroblast
Ptx3	0	2.31098	0.411	0.05	0	Fibroblast
Ccdc80	0	2.30722	0.517	0.048	0	Fibroblast
Igfbp6	0	2.2941	0.456	0.03	0	Fibroblast
Bgn	0	2.28913	0.496	0.088	0	Fibroblast
Fstl1	0	2.28796	0.496	0.059	0	Fibroblast
Ogn	0	2.27639	0.481	0.041	0	Fibroblast
Fth1	0	2.256	0.962	0.878	0	Fibroblast
Ifi27l2a	0	2.24488	0.549	0.166	0	Fibroblast
Efemp1	0	2.23292	0.517	0.067	0	Fibroblast
Dpt	0	2.21637	0.453	0.034	0	Fibroblast
Pdgfra	0	2.18666	0.456	0.032	0	Fibroblast
Igfbp5	0	2.16327	0.314	0.08	0	Fibroblast
Ccl7	0	2.12326	0.364	0.056	0	Fibroblast
Igf1	0	2.12042	0.427	0.041	0	Fibroblast
Mfap5	0	2.11763	0.404	0.025	0	Fibroblast
Col6a2	0	2.11688	0.497	0.043	0	Fibroblast
Fbn1	0	2.09353	0.437	0.051	0	Fibroblast
Klf4	0	2.09039	0.649	0.29	0	Fibroblast
Zbtb20	0	2.07191	0.601	0.168	0	Fibroblast
Mgp	0	2.04205	0.266	0.031	0	Fibroblast
Rnase4	0	2.04058	0.511	0.073	0	Fibroblast
Lgals1	0	2.03436	0.501	0.094	0	Fibroblast
Itih5	0	2.02723	0.507	0.071	0	Fibroblast
Ly6a	0	2.01783	0.55	0.12	0	Fibroblast
Lrp1	0	2.00836	0.477	0.048	0	Fibroblast
Prss23	0	2.00746	0.509	0.076	0	Fibroblast
Cebpd	0	2.00435	0.518	0.164	0	Fibroblast
Ftl1	0	2.00231	0.831	0.677	0	Fibroblast
Ecm1	0	2.00067	0.435	0.036	0	Fibroblast
Has1	0	1.98691	0.325	0.025	0	Fibroblast
Enpp2	0	1.97251	0.368	0.036	0	Fibroblast
Emp1	0	1.9675	0.542	0.097	0	Fibroblast
Pla1a	0	1.95295	0.434	0.029	0	Fibroblast
Col4a2	0	1.9362	0.489	0.107	0	Fibroblast
Col5a1	0	1.89523	0.452	0.033	0	Fibroblast
Selenop	0	1.89301	0.556	0.116	0	Fibroblast
Cxcl10	0	1.88684	0.405	0.104	0	Fibroblast
Egr1	0	1.88413	0.806	0.428	0	Fibroblast
Htra1	0	1.88254	0.448	0.069	0	Fibroblast
Rarres2	0	1.88198	0.43	0.037	0	Fibroblast
Tmsb10	0	1.86997	0.539	0.142	0	Fibroblast
Lama2	0	1.8494	0.412	0.034	0	Fibroblast
Crispld2	0	1.83597	0.316	0.028	0	Fibroblast
Cfh	0	1.81673	0.388	0.041	0	Fibroblast
Loxl1	0	1.79717	0.361	0.022	0	Fibroblast
Svep1	0	1.78727	0.384	0.023	0	Fibroblast
Ahnak	0	1.76957	0.675	0.215	0	Fibroblast
Hk2	0	1.75915	0.464	0.16	0	Fibroblast
Bicc1	0	1.75291	0.412	0.026	0	Fibroblast
Ifi205	0	1.752	0.391	0.024	0	Fibroblast
Gfpt2	0	1.75062	0.38	0.027	0	Fibroblast
Ctsb	0	1.73866	0.626	0.254	0	Fibroblast
Ifitm2	0	1.73686	0.54	0.173	0	Fibroblast
Scn7a	0	1.72737	0.396	0.021	0	Fibroblast
Col15a1	0	1.72589	0.376	0.058	0	Fibroblast
Sned1	0	1.71514	0.364	0.04	0	Fibroblast
Sat1	0	1.71423	0.538	0.245	0	Fibroblast
C1ra	0	1.71401	0.419	0.031	0	Fibroblast
Cd81	0	1.70753	0.55	0.172	0	Fibroblast
Fosb	0	1.69659	0.789	0.49	0	Fibroblast
Gas1	0	1.69581	0.37	0.05	0	Fibroblast
Meg3	0	1.68617	0.321	0.024	0	Fibroblast
Cebpb	0	1.66706	0.562	0.318	0	Fibroblast
Psap	0	1.66637	0.721	0.462	0	Fibroblast
Steap4	0	1.66586	0.386	0.059	0	Fibroblast
Apoe	0	1.66497	0.755	0.429	0	Fibroblast
B2m	0	1.656	0.815	0.592	0	Fibroblast
Pnp	0	1.6484	0.413	0.107	0	Fibroblast
Fst	0	1.63447	0.346	0.034	0	Fibroblast
Pcolce	0	1.63353	0.37	0.031	0	Fibroblast
Antxr2	0	1.62438	0.398	0.03	0	Fibroblast
Nfkbiz	0	1.62275	0.485	0.143	0	Fibroblast
Celf2	0	1.61606	0.44	0.07	0	Fibroblast
Il11ra1	0	1.61601	0.41	0.108	0	Fibroblast
Htra3	0	1.61149	0.358	0.018	0	Fibroblast
Cd248	0	1.60267	0.338	0.02	0	Fibroblast
Hspg2	0	1.58455	0.439	0.075	0	Fibroblast
Npc2	0	1.58338	0.523	0.207	0	Fibroblast
Pim1	0	1.58177	0.535	0.18	0	Fibroblast
Prrx1	0	1.57996	0.402	0.034	0	Fibroblast
Timp3	0	1.57753	0.56	0.162	0	Fibroblast
Thbs1	0	1.56513	0.364	0.11	0	Fibroblast
Klf9	0	1.56109	0.53	0.24	0	Fibroblast
Egfr	0	1.5448	0.383	0.048	0	Fibroblast
Ebf1	0	1.53928	0.448	0.072	0	Fibroblast
Zeb2	0	1.53834	0.461	0.075	0	Fibroblast
Cd47	0	1.53346	0.493	0.149	0	Fibroblast
Socs3	0	1.5308	0.438	0.186	0	Fibroblast
Col5a3	0	1.51273	0.345	0.019	0	Fibroblast
Adamts1	0	1.49228	0.493	0.132	0	Fibroblast
Lamc1	0	1.48876	0.38	0.043	0	Fibroblast
Ifitm3	0	1.48843	0.685	0.309	0	Fibroblast
Ace	0	1.47869	0.388	0.069	0	Fibroblast
Cd63	0	1.47323	0.579	0.498	0	Fibroblast
Jak1	0	1.44331	0.498	0.192	0	Fibroblast
Errfi1	0	1.43807	0.438	0.132	0	Fibroblast
Ccnl1	0	1.43144	0.57	0.246	0	Fibroblast
C7	0	1.42832	0.264	0.014	0	Fibroblast
Lamp2	0	1.42768	0.528	0.285	0	Fibroblast
Plxdc2	0	1.4235	0.362	0.035	0	Fibroblast
C2	0	1.42047	0.315	0.025	0	Fibroblast
Cygb	0	1.41732	0.32	0.034	0	Fibroblast
Sash1	0	1.40952	0.375	0.067	0	Fibroblast
Btg1	0	1.40899	0.662	0.363	0	Fibroblast
Cd302	0	1.40104	0.322	0.02	0	Fibroblast
Cp	0	1.3983	0.356	0.063	0	Fibroblast
Inmt	0	1.38817	0.269	0.012	0	Fibroblast
Igsf10	0	1.38762	0.314	0.019	0	Fibroblast
Cpxm1	0	1.38533	0.304	0.013	0	Fibroblast
Abi3bp	0	1.38489	0.346	0.035	0	Fibroblast
Slit3	0	1.38338	0.335	0.018	0	Fibroblast
Hsp90b1	0	1.37034	0.628	0.495	0	Fibroblast
Eln	0	1.36528	0.301	0.028	0	Fibroblast
Emp3	0	1.36218	0.356	0.057	0	Fibroblast
Lima1	0	1.36124	0.419	0.143	0	Fibroblast
Calu	0	1.35904	0.404	0.105	0	Fibroblast
Ugdh	0	1.35752	0.265	0.035	0	Fibroblast
Rnd3	0	1.35726	0.363	0.078	0	Fibroblast
Tuba1a	0	1.35331	0.355	0.055	0	Fibroblast
Lamc3	0	1.34098	0.278	0.015	0	Fibroblast
Gask1b	0	1.32819	0.336	0.045	0	Fibroblast
Cst3	0	1.32757	0.523	0.201	0	Fibroblast
Ccn1	0	1.32414	0.433	0.156	0	Fibroblast
Lgals3bp	0	1.31699	0.347	0.06	0	Fibroblast
Plat	0	1.31665	0.297	0.025	0	Fibroblast
Ifi204	0	1.31448	0.32	0.034	0	Fibroblast
Itm2b	0	1.31198	0.745	0.673	0	Fibroblast
H2-K1	0	1.30799	0.803	0.639	0	Fibroblast
Slfn5	0	1.30699	0.4	0.078	0	Fibroblast
Ctsk	0	1.29607	0.298	0.016	0	Fibroblast
Ppp1r15a	0	1.29583	0.518	0.3	0	Fibroblast
Spon1	0	1.29445	0.262	0.017	0	Fibroblast
mt-Nd1	0	1.29358	0.835	0.509	0	Fibroblast
Fos	0	1.29062	0.777	0.706	0	Fibroblast
Scara5	0	1.29054	0.3	0.015	0	Fibroblast
Lamp1	0	1.2836	0.573	0.45	0	Fibroblast
Crip1	0	1.2828	0.466	0.161	0	Fibroblast
Fgfr1	0	1.27913	0.35	0.058	0	Fibroblast
Nr4a1	0	1.27851	0.387	0.149	0	Fibroblast
Maf	0	1.27445	0.342	0.058	0	Fibroblast
Mmp14	0	1.27046	0.319	0.028	0	Fibroblast
Frmd6	0	1.26923	0.326	0.047	0	Fibroblast
Lamb1	0	1.26803	0.31	0.031	0	Fibroblast
Lamb2	0	1.26572	0.333	0.04	0	Fibroblast
Ddr2	0	1.26006	0.303	0.027	0	Fibroblast
Thbs2	0	1.25889	0.267	0.015	0	Fibroblast
Fxyd1	0	1.25743	0.308	0.025	0	Fibroblast
Fcgrt	0	1.25557	0.339	0.039	0	Fibroblast
Ifi207	0	1.25357	0.309	0.035	0	Fibroblast
S100a10	0	1.25264	0.442	0.156	0	Fibroblast
Vasn	0	1.25145	0.295	0.059	0	Fibroblast
Tnxb	0	1.2424	0.267	0.011	0	Fibroblast
Rock2	0	1.24133	0.386	0.109	0	Fibroblast
Gem	0	1.23624	0.293	0.045	0	Fibroblast
Cxcl12	0	1.23394	0.561	0.136	0	Fibroblast
Ms4a4d	0	1.23368	0.287	0.011	0	Fibroblast
Klf2	0	1.23075	0.384	0.164	0	Fibroblast
Rhoj	0	1.22981	0.375	0.078	0	Fibroblast
Cavin1	0	1.22709	0.372	0.081	0	Fibroblast
Pmp22	0	1.22082	0.343	0.057	0	Fibroblast
Tcf4	0	1.21936	0.464	0.136	0	Fibroblast
H2-D1	0	1.21709	0.674	0.555	0	Fibroblast
Ar	0	1.21702	0.358	0.132	0	Fibroblast
Tiparp	0	1.21525	0.401	0.116	0	Fibroblast
Adamts2	0	1.21155	0.274	0.012	0	Fibroblast
Entpd2	0	1.20606	0.293	0.036	0	Fibroblast
Fndc3b	0	1.20598	0.376	0.124	0	Fibroblast
Mgst1	0	1.20137	0.317	0.037	0	Fibroblast
Junb	0	1.19508	0.808	0.725	0	Fibroblast
Ifngr1	0	1.1912	0.357	0.09	0	Fibroblast
Ier5	0	1.1905	0.358	0.135	0	Fibroblast
mt-Cytb	0	1.18759	0.911	0.636	0	Fibroblast
Malat1	0	1.18696	0.988	0.652	0	Fibroblast
Metrnl	0	1.18489	0.267	0.046	0	Fibroblast
Nfix	0	1.18434	0.43	0.21	0	Fibroblast
Nr2f1	0	1.18417	0.271	0.02	0	Fibroblast
Mbnl1	0	1.18408	0.427	0.138	0	Fibroblast
mt-Nd3	0	1.18297	0.665	0.357	0	Fibroblast
mt-Nd4	0	1.18192	0.912	0.588	0	Fibroblast
Cd34	0	1.18185	0.298	0.052	0	Fibroblast
App	0	1.18011	0.518	0.232	0	Fibroblast
Rcn3	0	1.17784	0.29	0.028	0	Fibroblast
Rora	0	1.17634	0.378	0.113	0	Fibroblast
Tnfaip2	0	1.17619	0.272	0.031	0	Fibroblast
Tgfbr3	0	1.17408	0.345	0.063	0	Fibroblast
Gadd45b	0	1.17368	0.373	0.126	0	Fibroblast
mt-Nd2	0	1.1637	0.777	0.483	0	Fibroblast
Nedd4	0	1.15776	0.549	0.376	0	Fibroblast
Medag	0	1.15701	0.264	0.015	0	Fibroblast
Gpm6b	0	1.14901	0.251	0.016	0	Fibroblast
Rbms1	0	1.14864	0.398	0.12	0	Fibroblast
Man1a	0	1.14847	0.348	0.136	0	Fibroblast
Hspa5	0	1.14809	0.808	0.78	0	Fibroblast
Ctsh	0	1.14384	0.345	0.131	0	Fibroblast
Axl	0	1.13982	0.276	0.027	0	Fibroblast
Zfhx4	0	1.13923	0.272	0.012	0	Fibroblast
Tgfb2	0	1.13295	0.269	0.047	0	Fibroblast
Clic4	0	1.13251	0.471	0.257	0	Fibroblast
Id3	0	1.12573	0.317	0.067	0	Fibroblast
Abca1	0	1.12324	0.361	0.09	0	Fibroblast
Pten	0	1.11937	0.367	0.152	0	Fibroblast
Spon2	0	1.11913	0.252	0.028	0	Fibroblast
Arhgap20	0	1.11801	0.26	0.02	0	Fibroblast
Sgk1	0	1.11765	0.351	0.109	0	Fibroblast
Thy1	0	1.11733	0.287	0.038	0	Fibroblast
Mafb	0	1.11415	0.262	0.054	0	Fibroblast
mt-Atp6	0	1.11332	0.986	0.798	0	Fibroblast
Nav1	0	1.11278	0.294	0.034	0	Fibroblast
Csf1	0	1.10989	0.286	0.045	0	Fibroblast
mt-Co3	0	1.10923	0.978	0.779	0	Fibroblast
mt-Co2	0	1.10375	0.954	0.704	0	Fibroblast
Hspa8	0	1.10189	0.814	0.725	0	Fibroblast
Anxa1	0	1.10177	0.337	0.084	0	Fibroblast
Slc29a1	0	1.07699	0.306	0.079	0	Fibroblast
Klf6	0	1.07636	0.705	0.387	0	Fibroblast
mt-Co1	0	1.07358	0.985	0.761	0	Fibroblast
Zfp36l2	0	1.06791	0.443	0.211	0	Fibroblast
Jmjd1c	0	1.06592	0.398	0.145	0	Fibroblast
Colec12	0	1.06017	0.254	0.016	0	Fibroblast
Adamts12	0	1.05323	0.25	0.019	0	Fibroblast
Iigp1	0	1.05285	0.287	0.067	0	Fibroblast
Jund	0	1.05042	0.701	0.604	0	Fibroblast
Tapbp	0	1.03995	0.375	0.142	0	Fibroblast
Hmox1	0	1.03764	0.253	0.059	0	Fibroblast
Mcl1	0	1.03458	0.516	0.316	0	Fibroblast
Osmr	0	1.03087	0.292	0.06	0	Fibroblast
Fbln2	0	1.02716	0.267	0.036	0	Fibroblast
Rtn4	0	1.02403	0.361	0.117	0	Fibroblast
Nfia	0	1.02381	0.359	0.147	0	Fibroblast
Rap1b	0	1.01523	0.418	0.174	0	Fibroblast
Serinc1	0	1.01514	0.354	0.146	0	Fibroblast
Tgfbr2	0	1.00081	0.311	0.086	0	Fibroblast
Itgb1	0	0.998552	0.411	0.185	0	Fibroblast
Ppic	0	0.991049	0.262	0.037	0	Fibroblast
Ifi203	0	0.98977	0.269	0.048	0	Fibroblast
Mxra8	0	0.98103	0.253	0.045	0	Fibroblast
Sptbn1	0	0.979865	0.499	0.184	0	Fibroblast
Rps28	0	0.978426	0.81	0.834	0	Fibroblast
Gja1	0	0.976851	0.254	0.042	0	Fibroblast
Ddx5	0	0.968884	0.799	0.697	0	Fibroblast
Lama4	0	0.966956	0.256	0.03	0	Fibroblast
Fkbp9	0	0.956267	0.263	0.058	0	Fibroblast
Rpl39	0	0.948048	0.776	0.81	0	Fibroblast
Cyba	0	0.946936	0.264	0.055	0	Fibroblast
Cavin3	0	0.93748	0.28	0.056	0	Fibroblast
Rbms3	0	0.936515	0.253	0.039	0	Fibroblast
Rps15a	0	0.928326	0.847	0.869	0	Fibroblast
Epb41l2	0	0.928074	0.266	0.042	0	Fibroblast
Map4k4	0	0.927439	0.307	0.094	0	Fibroblast
Pdgfrb	0	0.923557	0.266	0.029	0	Fibroblast
Anxa2	0	0.923379	0.325	0.093	0	Fibroblast
Igfbp7	0	0.916972	0.546	0.178	0	Fibroblast
Neat1	0	0.916791	0.545	0.266	0	Fibroblast
Rps2	0	0.915069	0.764	0.822	0	Fibroblast
Rps27	0	0.913628	0.808	0.807	0	Fibroblast
Jun	0	0.908744	0.752	0.689	0	Fibroblast
Rpsa	0	0.898091	0.755	0.781	0	Fibroblast
Lpp	0	0.890765	0.285	0.077	0	Fibroblast
Rps12	0	0.889381	0.907	0.92	0	Fibroblast
Actb	0	0.88741	0.932	0.812	0	Fibroblast
Spred1	0	0.878613	0.268	0.07	0	Fibroblast
Eif1	0	0.872752	0.742	0.767	0	Fibroblast
Ramp2	0	0.86851	0.285	0.052	0	Fibroblast
mt-Nd5	0	0.857086	0.593	0.34	0	Fibroblast
Rps20	0	0.850825	0.821	0.876	0	Fibroblast
Rps9	0	0.849997	0.842	0.865	0	Fibroblast
Hsp90aa1	0	0.848728	0.646	0.467	0	Fibroblast
Qk	0	0.84664	0.338	0.117	0	Fibroblast
Gnai2	0	0.82473	0.443	0.211	0	Fibroblast
Slc25a4	0	0.82472	0.312	0.081	0	Fibroblast
Rps5	0	0.815318	0.766	0.811	0	Fibroblast
Eef1a1	0	0.810626	0.976	0.977	0	Fibroblast
Fau	0	0.808368	0.841	0.864	0	Fibroblast
Rpl27a	0	0.798436	0.85	0.878	0	Fibroblast
Rpl37a	0	0.797129	0.863	0.904	0	Fibroblast
Rpl30	0	0.783991	0.8	0.85	0	Fibroblast
Rpl13	0	0.779989	0.861	0.906	0	Fibroblast
Ubc	0	0.76169	0.792	0.779	0	Fibroblast
Rps21	0	0.757156	0.801	0.853	0	Fibroblast
Rps11	0	0.753014	0.781	0.823	0	Fibroblast
Nrp1	0	0.737774	0.308	0.075	0	Fibroblast
Rpl28	0	0.736138	0.777	0.84	0	Fibroblast
Rpl9	0	0.734453	0.765	0.815	0	Fibroblast
Rps16	0	0.723843	0.868	0.897	0	Fibroblast
Rps29	0	0.718727	0.891	0.913	0	Fibroblast
Rps3a1	0	0.714346	0.837	0.873	0	Fibroblast
Rpl19	0	0.714039	0.813	0.859	0	Fibroblast
Rpl18a	0	0.712555	0.858	0.887	0	Fibroblast
Tmsb4x	0	0.705106	0.916	0.911	0	Fibroblast
Dlc1	0	0.692269	0.272	0.065	0	Fibroblast
Rps8	0	0.687989	0.871	0.915	0	Fibroblast
Rps4x	0	0.675395	0.83	0.891	0	Fibroblast
Gm42418	0	0.67501	1	0.999	0	Fibroblast
Tpt1	0	0.672168	0.983	0.983	0	Fibroblast
Rpl23	0	0.65569	0.855	0.899	0	Fibroblast
Rps24	0	0.628517	0.889	0.923	0	Fibroblast
Rpl41	0	0.624774	0.909	0.946	0	Fibroblast
H3f3b	0	0.572778	0.893	0.888	0	Fibroblast
Rpl35a	8.29285e-306	0.774947	0.748	0.797	2.67734e-301	Fibroblast
Ptms	1.88952e-305	0.957668	0.425	0.207	6.1003e-301	Fibroblast
Anxa5	1.30782e-304	1.25771	0.446	0.263	4.22228e-300	Fibroblast
Rplp1	2.43426e-303	0.472935	0.936	0.961	7.859e-299	Fibroblast
Cxcl1	5.61125e-301	1.46345	0.325	0.124	1.81159e-296	Fibroblast
Maged1	6.4698e-300	1.00695	0.31	0.114	2.08877e-295	Fibroblast
Kdm6b	1.15966e-298	0.960166	0.345	0.134	3.74395e-294	Fibroblast
Zfp36l1	8.10512e-297	1.00165	0.592	0.416	2.61674e-292	Fibroblast
Rps13	1.20462e-295	0.668158	0.78	0.839	3.8891e-291	Fibroblast
Nr3c1	2.02359e-294	0.807426	0.277	0.082	6.53317e-290	Fibroblast
Irf1	2.88493e-293	1.12284	0.351	0.141	9.31401e-289	Fibroblast
Dnajb1	9.15745e-291	1.15667	0.427	0.218	2.95648e-286	Fibroblast
Fosl2	6.32777e-288	0.915794	0.3	0.102	2.04292e-283	Fibroblast
Nampt	3.21686e-287	0.878902	0.257	0.073	1.03856e-282	Fibroblast
Rps27a	5.37942e-286	0.636351	0.796	0.85	1.73675e-281	Fibroblast
Glg1	9.90981e-283	0.79559	0.259	0.075	3.19938e-278	Fibroblast
Add3	1.56721e-281	0.86584	0.258	0.078	5.05974e-277	Fibroblast
Myc	2.7499e-279	1.08026	0.259	0.081	8.87805e-275	Fibroblast
Rps19	8.5277e-277	0.737526	0.73	0.79	2.75317e-272	Fibroblast
Ddx3x	1.67671e-276	0.821716	0.524	0.317	5.41326e-272	Fibroblast
Dusp1	8.49518e-274	1.19715	0.614	0.511	2.74267e-269	Fibroblast
Gstm1	1.53643e-273	0.848225	0.272	0.087	4.96036e-269	Fibroblast
Fgl2	2.2018e-273	1.25141	0.257	0.083	7.10851e-269	Fibroblast
Ifrd1	5.12782e-273	1.0725	0.524	0.352	1.65552e-268	Fibroblast
Hif1a	2.17859e-272	0.883698	0.307	0.114	7.03358e-268	Fibroblast
Zfand5	5.0638e-272	1.07755	0.434	0.238	1.63485e-267	Fibroblast
Serpinb6a	2.62425e-271	1.23284	0.413	0.241	8.47239e-267	Fibroblast
Rps15	3.42608e-267	0.574587	0.811	0.871	1.10611e-262	Fibroblast
Rps10	1.19158e-265	0.674885	0.76	0.821	3.84701e-261	Fibroblast
Rpl17	1.72673e-265	0.556115	0.798	0.864	5.57474e-261	Fibroblast
Rpl34	3.16575e-265	0.728567	0.742	0.807	1.02206e-260	Fibroblast
Arhgef12	5.41192e-262	0.784472	0.305	0.111	1.74724e-257	Fibroblast
Litaf	5.69002e-262	0.823739	0.261	0.084	1.83702e-257	Fibroblast
Nfkbia	1.08433e-261	1.0198	0.632	0.572	3.50074e-257	Fibroblast
Ski	5.28662e-257	0.743389	0.251	0.075	1.70678e-252	Fibroblast
Rpl38	2.50048e-256	0.695997	0.767	0.837	8.07281e-252	Fibroblast
Creb3l1	3.95767e-255	0.971288	0.281	0.11	1.27773e-250	Fibroblast
Rplp2	6.66164e-255	0.685358	0.745	0.796	2.15071e-250	Fibroblast
Rpl13a	7.86208e-254	0.648721	0.759	0.824	2.53827e-249	Fibroblast
Pttg1ip	2.18191e-253	0.846	0.263	0.09	7.0443e-249	Fibroblast
Hsp90ab1	2.40006e-252	0.531648	0.8	0.829	7.7486e-248	Fibroblast
Nrip1	4.13438e-252	0.888519	0.298	0.116	1.33478e-247	Fibroblast
Rpl6	2.31183e-250	0.606638	0.777	0.846	7.46374e-246	Fibroblast
Selenow	6.30751e-250	1.08437	0.403	0.227	2.03638e-245	Fibroblast
Ybx1	1.20318e-247	1.02696	0.549	0.438	3.88447e-243	Fibroblast
Cast	3.17809e-247	0.784435	0.264	0.089	1.02605e-242	Fibroblast
Tpm3	3.25423e-247	0.81834	0.368	0.174	1.05063e-242	Fibroblast
Zfp36	4.48441e-247	1.02688	0.653	0.578	1.44779e-242	Fibroblast
Bhlhe40	2.00868e-246	0.896584	0.377	0.18	6.48502e-242	Fibroblast
Tacc1	4.00849e-246	0.828985	0.28	0.103	1.29414e-241	Fibroblast
Arid5b	1.94714e-240	0.828635	0.315	0.126	6.28634e-236	Fibroblast
Slc1a5	4.15157e-240	0.875038	0.259	0.094	1.34033e-235	Fibroblast
mt-Nd4l	1.33806e-239	0.840599	0.449	0.25	4.31993e-235	Fibroblast
Rpl23a	8.05173e-239	0.663733	0.741	0.794	2.5995e-234	Fibroblast
Bag3	1.00368e-237	0.793877	0.263	0.092	3.24037e-233	Fibroblast
Tubb5	2.8512e-237	0.941011	0.422	0.243	9.20509e-233	Fibroblast
Gls	6.67332e-237	0.772869	0.315	0.127	2.15448e-232	Fibroblast
Dst	1.04773e-232	0.7178	0.263	0.089	3.3826e-228	Fibroblast
Peli1	1.55724e-232	0.830963	0.257	0.088	5.02755e-228	Fibroblast
Rpl24	5.26948e-232	0.754162	0.703	0.764	1.70125e-227	Fibroblast
Hexa	1.94089e-230	0.909666	0.269	0.107	6.26618e-226	Fibroblast
Nfkb1	4.75655e-230	0.832735	0.29	0.114	1.53565e-225	Fibroblast
Rpl11	7.68464e-230	0.682693	0.73	0.806	2.48099e-225	Fibroblast
Ptma	5.24625e-229	0.42475	0.796	0.817	1.69375e-224	Fibroblast
Rhob	1.06629e-226	1.00198	0.343	0.17	3.44251e-222	Fibroblast
Stat3	2.51503e-226	0.831113	0.344	0.161	8.11977e-222	Fibroblast
Laptm4a	7.72408e-226	1.08231	0.594	0.596	2.49372e-221	Fibroblast
Rpl37	5.06579e-225	0.701549	0.755	0.82	1.63549e-220	Fibroblast
Cald1	1.44696e-222	0.898288	0.365	0.193	4.67152e-218	Fibroblast
Lrrc58	1.57804e-222	0.736313	0.277	0.106	5.09472e-218	Fibroblast
Morf4l1	6.16265e-221	0.997355	0.476	0.337	1.98961e-216	Fibroblast
Glud1	8.25783e-220	0.789999	0.257	0.096	2.66604e-215	Fibroblast
Rbm39	2.53256e-219	0.862746	0.493	0.337	8.17636e-215	Fibroblast
Rpl12	1.47958e-215	0.509795	0.797	0.861	4.77681e-211	Fibroblast
Selenom	1.2164e-214	0.793991	0.251	0.092	3.92714e-210	Fibroblast
Ctsl	4.67416e-213	1.10125	0.544	0.482	1.50905e-208	Fibroblast
Dag1	2.96752e-211	0.72536	0.261	0.1	9.58065e-207	Fibroblast
Tgoln1	3.55215e-211	0.834383	0.336	0.166	1.14681e-206	Fibroblast
Top1	2.96379e-210	0.869958	0.395	0.225	9.56859e-206	Fibroblast
Tor1aip1	3.79107e-209	0.80414	0.295	0.131	1.22395e-204	Fibroblast
Trib1	9.02393e-208	0.935006	0.311	0.145	2.91338e-203	Fibroblast
Msn	3.2279e-205	0.550657	0.285	0.109	1.04213e-200	Fibroblast
Rps14	1.23456e-204	0.347563	0.91	0.945	3.98576e-200	Fibroblast
Rpl7	2.11171e-204	0.582149	0.738	0.816	6.81765e-200	Fibroblast
Sf3b1	1.87298e-200	0.800991	0.407	0.239	6.0469e-196	Fibroblast
Rps23	1.34955e-198	0.568854	0.739	0.82	4.35703e-194	Fibroblast
Akap13	1.36578e-196	0.786077	0.322	0.156	4.40941e-192	Fibroblast
Txnrd1	4.16018e-196	0.824243	0.266	0.111	1.34311e-191	Fibroblast
Son	1.12694e-195	0.781244	0.384	0.215	3.63834e-191	Fibroblast
Rpl18	1.24002e-195	0.596402	0.731	0.809	4.00339e-191	Fibroblast
Prrc2c	1.88018e-195	0.703147	0.307	0.139	6.07018e-191	Fibroblast
Mycbp2	4.69006e-194	0.740878	0.267	0.111	1.51418e-189	Fibroblast
Ywhab	2.04549e-192	0.822853	0.337	0.179	6.60386e-188	Fibroblast
Rcn1	2.16866e-189	0.885517	0.264	0.121	7.00153e-185	Fibroblast
Wsb1	4.8655e-189	0.706774	0.31	0.144	1.57083e-184	Fibroblast
Pcbp2	4.96036e-189	0.894394	0.507	0.4	1.60145e-184	Fibroblast
Cdc42	1.33239e-187	0.916705	0.447	0.317	4.30163e-183	Fibroblast
Mat2a	3.16337e-187	0.817987	0.296	0.14	1.02129e-182	Fibroblast
Myl6	9.3623e-186	0.452283	0.615	0.556	3.02262e-181	Fibroblast
Gna13	1.33324e-185	0.818898	0.289	0.135	4.30436e-181	Fibroblast
Srsf11	7.89898e-184	0.79394	0.323	0.166	2.55018e-179	Fibroblast
Fus	8.74634e-184	0.599703	0.393	0.215	2.82376e-179	Fibroblast
Oaz1	9.61603e-178	0.87965	0.623	0.668	3.10454e-173	Fibroblast
Sept7	1.79247e-177	0.694531	0.273	0.124	5.78699e-173	Fibroblast
Rpl10a	2.77292e-177	0.639112	0.693	0.774	8.95236e-173	Fibroblast
AY036118	6.8708e-177	0.827454	0.821	0.901	2.21824e-172	Fibroblast
Fkbp1a	2.04261e-176	0.771615	0.298	0.15	6.59458e-172	Fibroblast
Ywhaz	7.62154e-176	0.777313	0.467	0.325	2.46061e-171	Fibroblast
Nktr	6.98144e-175	0.715837	0.347	0.187	2.25396e-170	Fibroblast
Shisa5	1.89439e-174	0.806584	0.296	0.15	6.11605e-170	Fibroblast
Csrnp1	5.203e-173	0.780825	0.3	0.147	1.67979e-168	Fibroblast
Slc38a2	3.84097e-171	0.683447	0.403	0.242	1.24006e-166	Fibroblast
Cltc	2.52193e-170	0.759309	0.325	0.175	8.14205e-166	Fibroblast
Capns1	3.4904e-170	0.789781	0.312	0.167	1.12688e-165	Fibroblast
BC005537	2.98333e-169	0.756519	0.345	0.193	9.63169e-165	Fibroblast
Grn	5.03779e-169	0.946914	0.346	0.212	1.62645e-164	Fibroblast
Hnrnph1	7.58709e-169	0.666498	0.343	0.182	2.44949e-164	Fibroblast
Ppp1r2	9.02525e-169	0.815501	0.325	0.182	2.9138e-164	Fibroblast
Atp2b1	1.10006e-167	0.779941	0.296	0.148	3.55155e-163	Fibroblast
Spag9	4.02912e-167	0.651019	0.285	0.132	1.3008e-162	Fibroblast
Dnaja1	2.74177e-165	0.992984	0.514	0.442	8.85179e-161	Fibroblast
Dnajb4	8.39616e-165	0.738028	0.269	0.126	2.7107e-160	Fibroblast
Lars2	1.19268e-164	0.49051	0.897	0.956	3.85058e-160	Fibroblast
Wnk1	1.81597e-164	0.718695	0.329	0.177	5.86285e-160	Fibroblast
Gnas	1.19679e-163	0.858614	0.579	0.576	3.86383e-159	Fibroblast
Cd74	1.13811e-161	1.59244	0.372	0.242	3.67438e-157	Fibroblast
Id2	2.70715e-161	1.17629	0.377	0.259	8.74003e-157	Fibroblast
Ncl	2.95295e-161	0.776025	0.46	0.329	9.53361e-157	Fibroblast
2900097C17Rik	4.98965e-161	0.745902	0.285	0.145	1.61091e-156	Fibroblast
Gas5	2.88597e-160	0.890071	0.471	0.369	9.31734e-156	Fibroblast
Sfpq	3.94027e-160	0.684774	0.379	0.226	1.27212e-155	Fibroblast
Rpl22	7.83382e-157	0.702853	0.649	0.703	2.52915e-152	Fibroblast
Tpm4	2.61287e-156	0.63396	0.297	0.149	8.43565e-152	Fibroblast
Ythdc1	6.36053e-156	0.671032	0.29	0.144	2.0535e-151	Fibroblast
Pnrc1	1.03129e-153	0.863045	0.46	0.355	3.32952e-149	Fibroblast
Ddx6	1.68887e-152	0.676402	0.332	0.186	5.45251e-148	Fibroblast
Eif4e	2.18035e-150	0.84333	0.256	0.13	7.03925e-146	Fibroblast
Mapre1	3.82557e-150	0.706632	0.288	0.149	1.23509e-145	Fibroblast
Rps18	5.61964e-149	0.451209	0.755	0.842	1.8143e-144	Fibroblast
Nfat5	2.99046e-148	0.568853	0.283	0.135	9.6547e-144	Fibroblast
Sfr1	9.88977e-148	0.757232	0.312	0.178	3.19291e-143	Fibroblast
Macf1	9.74087e-146	0.492155	0.254	0.113	3.14484e-141	Fibroblast
Vkorc1	4.42887e-144	0.917856	0.287	0.169	1.42986e-139	Fibroblast
Ctsz	1.34449e-143	0.805145	0.301	0.177	4.34068e-139	Fibroblast
Chd4	3.878e-142	0.640979	0.285	0.148	1.25201e-137	Fibroblast
Rrbp1	8.85315e-142	0.914965	0.521	0.493	2.85824e-137	Fibroblast
Ube2d3	5.20357e-141	0.724612	0.499	0.408	1.67997e-136	Fibroblast
Rpl8	2.45294e-140	0.517439	0.711	0.802	7.91932e-136	Fibroblast
Mtdh	1.27495e-138	0.774068	0.308	0.184	4.11617e-134	Fibroblast
H2-Aa	1.15506e-132	1.49364	0.339	0.227	3.72912e-128	Fibroblast
H2-Eb1	2.2885e-131	1.44565	0.314	0.199	7.38843e-127	Fibroblast
Atp2a2	5.52127e-131	0.747098	0.332	0.21	1.78254e-126	Fibroblast
Bzw1	5.44801e-130	0.803199	0.298	0.179	1.75889e-125	Fibroblast
Ptp4a2	1.62568e-128	0.788216	0.418	0.312	5.24852e-124	Fibroblast
Oat	2.98947e-128	0.831813	0.368	0.264	9.65152e-124	Fibroblast
Arl6ip1	6.91416e-128	0.651603	0.253	0.131	2.23224e-123	Fibroblast
Cfl1	2.01219e-127	0.685358	0.331	0.205	6.49635e-123	Fibroblast
Ctdsp2	6.90432e-127	0.675524	0.252	0.133	2.22906e-122	Fibroblast
Morf4l2	1.37119e-126	0.828638	0.34	0.232	4.42688e-122	Fibroblast
Uap1	3.90554e-125	1.02488	0.285	0.176	1.2609e-120	Fibroblast
Ankrd11	4.66517e-125	0.596856	0.254	0.128	1.50615e-120	Fibroblast
Nfic	3.61198e-123	0.658862	0.252	0.135	1.16613e-118	Fibroblast
Rpl36	6.59612e-123	0.636915	0.645	0.725	2.12956e-118	Fibroblast
Srsf5	1.05938e-121	0.705611	0.49	0.403	3.42019e-117	Fibroblast
Tra2b	1.65748e-118	0.622559	0.395	0.273	5.35118e-114	Fibroblast
Sh3bgrl	1.93609e-117	0.579936	0.253	0.134	6.25066e-113	Fibroblast
Reep3	1.43962e-115	0.707545	0.274	0.162	4.64782e-111	Fibroblast
Clk1	7.92215e-115	0.568934	0.315	0.19	2.55767e-110	Fibroblast
Rps25	2.56756e-114	0.450028	0.725	0.821	8.28937e-110	Fibroblast
Arf4	3.68857e-114	0.89093	0.521	0.535	1.19086e-109	Fibroblast
mt-Atp8	4.77315e-114	0.592404	0.263	0.143	1.54101e-109	Fibroblast
Rpl31	2.28679e-113	0.699623	0.596	0.65	7.38289e-109	Fibroblast
Tmem50a	6.16096e-113	0.718416	0.25	0.144	1.98906e-108	Fibroblast
Rpl35	4.99413e-112	0.609794	0.65	0.741	1.61235e-107	Fibroblast
Brd2	6.74145e-112	0.634673	0.448	0.343	2.17648e-107	Fibroblast
Csnk1a1	2.64315e-111	0.707149	0.447	0.36	8.53341e-107	Fibroblast
Ranbp2	1.40558e-110	0.567926	0.273	0.153	4.53791e-106	Fibroblast
H2-Ab1	2.55544e-110	1.27169	0.266	0.161	8.25024e-106	Fibroblast
Rack1	1.51628e-109	0.507878	0.688	0.784	4.8953e-105	Fibroblast
Arpc2	3.35297e-109	0.784781	0.38	0.286	1.0825e-104	Fibroblast
Ankrd17	1.08758e-108	0.52249	0.26	0.141	3.51127e-104	Fibroblast
Rpl27	6.79036e-108	0.344966	0.776	0.865	2.19227e-103	Fibroblast
Rpl3	1.7779e-107	0.455162	0.689	0.792	5.73996e-103	Fibroblast
Rps7	1.82238e-107	0.3686	0.76	0.849	5.88355e-103	Fibroblast
Serf2	8.44967e-107	0.593699	0.672	0.777	2.72798e-102	Fibroblast
Pik3r1	1.01565e-106	0.685782	0.319	0.208	3.27902e-102	Fibroblast
Calm3	1.61592e-106	0.714916	0.267	0.163	5.21701e-102	Fibroblast
Capza2	2.03439e-106	0.739043	0.311	0.207	6.56802e-102	Fibroblast
Copa	3.48188e-106	0.699426	0.298	0.193	1.12412e-101	Fibroblast
Sqstm1	1.99473e-105	0.764105	0.394	0.303	6.43998e-101	Fibroblast
Nucb1	1.30225e-104	0.70278	0.264	0.163	4.20433e-100	Fibroblast
Srrm2	1.70002e-104	0.620548	0.381	0.273	5.48852e-100	Fibroblast
Nenf	7.90446e-104	0.803245	0.295	0.197	2.55195e-99	Fibroblast
Sec31a	1.71924e-102	0.70506	0.282	0.181	5.55057e-98	Fibroblast
Rpl26	4.09449e-102	0.523546	0.667	0.76	1.32191e-97	Fibroblast
Sdcbp	1.52868e-100	0.770997	0.376	0.29	4.93536e-96	Fibroblast
Rps3	2.08729e-100	0.471762	0.678	0.783	6.73881e-96	Fibroblast
Rpl15	3.13373e-100	0.440342	0.703	0.803	1.01172e-95	Fibroblast
Cstb	7.80981e-98	0.911659	0.323	0.237	2.5214e-93	Fibroblast
Gsk3b	1.062e-97	0.603339	0.291	0.183	3.42867e-93	Fibroblast
Hnrnpk	7.94701e-97	0.743208	0.425	0.354	2.56569e-92	Fibroblast
Lmna	1.3179e-96	0.655228	0.379	0.279	4.25484e-92	Fibroblast
Itm2c	2.9619e-94	0.782604	0.336	0.253	9.56249e-90	Fibroblast
Arpc1b	3.38169e-92	0.76293	0.324	0.24	1.09178e-87	Fibroblast
Gm10800	1.47293e-91	0.885839	0.311	0.209	4.75536e-87	Fibroblast
Rpl10	2.3795e-91	0.385894	0.731	0.837	7.68222e-87	Fibroblast
Luc7l2	4.97412e-90	0.521312	0.307	0.198	1.6059e-85	Fibroblast
Rpl32	7.37581e-90	0.328873	0.797	0.878	2.38128e-85	Fibroblast
Nfib	1.04966e-89	0.280781	0.339	0.212	3.38884e-85	Fibroblast
Clint1	2.38079e-87	0.687732	0.261	0.171	7.6864e-83	Fibroblast
Atxn7l3b	4.17203e-86	0.638845	0.263	0.171	1.34694e-81	Fibroblast
Hnrnpdl	2.46292e-85	0.595164	0.258	0.161	7.95154e-81	Fibroblast
Calr	2.76833e-85	0.596453	0.614	0.705	8.93756e-81	Fibroblast
Sdf4	2.20891e-84	0.661971	0.255	0.166	7.13147e-80	Fibroblast
H3f3a	2.32093e-83	0.564624	0.604	0.672	7.49311e-79	Fibroblast
Hnrnpu	3.18106e-82	0.580784	0.334	0.239	1.027e-77	Fibroblast
Actr3	8.18595e-82	0.665041	0.273	0.181	2.64283e-77	Fibroblast
Pbx1	1.68851e-81	0.565219	0.254	0.158	5.45137e-77	Fibroblast
Ubb	2.145e-81	0.416727	0.763	0.877	6.92513e-77	Fibroblast
Canx	6.36997e-80	0.725026	0.421	0.374	2.05655e-75	Fibroblast
Man2a1	1.14458e-79	0.728638	0.386	0.326	3.69528e-75	Fibroblast
Rpl21	1.22618e-79	0.518643	0.643	0.754	3.95871e-75	Fibroblast
Glul	9.58565e-79	0.684862	0.34	0.255	3.09473e-74	Fibroblast
Mbnl2	1.75497e-78	0.575122	0.288	0.194	5.66591e-74	Fibroblast
Prkar1a	3.07881e-78	0.607637	0.276	0.187	9.93995e-74	Fibroblast
Eif4g2	7.12375e-77	0.580912	0.542	0.551	2.2999e-72	Fibroblast
Rplp0	3.21661e-76	0.339223	0.772	0.871	1.03848e-71	Fibroblast
Rpl36a	6.63289e-76	0.690419	0.56	0.629	2.14143e-71	Fibroblast
Ncor1	9.14571e-75	0.559562	0.264	0.176	2.95269e-70	Fibroblast
Rhoa	1.15882e-74	0.703282	0.388	0.329	3.74124e-70	Fibroblast
Calm2	1.6381e-74	0.55742	0.448	0.39	5.2886e-70	Fibroblast
Hmgn1	3.27654e-74	0.659916	0.29	0.21	1.05783e-69	Fibroblast
Rbm25	8.02666e-73	0.524256	0.253	0.162	2.59141e-68	Fibroblast
Pdia3	8.50644e-73	0.827554	0.39	0.353	2.7463e-68	Fibroblast
Sh3glb1	2.91515e-72	0.72531	0.349	0.287	9.41157e-68	Fibroblast
Csde1	1.31612e-70	0.655143	0.399	0.341	4.2491e-66	Fibroblast
Pafah1b1	6.43625e-70	0.635551	0.297	0.22	2.07794e-65	Fibroblast
Mia3	1.13238e-69	0.666023	0.302	0.23	3.65588e-65	Fibroblast
Rps17	2.32368e-69	0.435071	0.667	0.782	7.50199e-65	Fibroblast
Cyb5a	3.6113e-69	0.82057	0.401	0.375	1.16591e-64	Fibroblast
Rps26	2.29904e-68	0.432482	0.68	0.791	7.42245e-64	Fibroblast
Bsg	3.02882e-68	0.79003	0.427	0.413	9.77856e-64	Fibroblast
Ctsd	3.89066e-68	0.765279	0.388	0.343	1.2561e-63	Fibroblast
Gnb1	6.22701e-68	0.579753	0.281	0.2	2.01039e-63	Fibroblast
Gabarap	1.78184e-67	0.716852	0.539	0.623	5.75269e-63	Fibroblast
Atf4	1.78222e-66	0.703688	0.409	0.367	5.7539e-62	Fibroblast
Hnrnpc	3.4885e-65	0.610077	0.341	0.271	1.12626e-60	Fibroblast
Scd2	9.63337e-65	0.746042	0.346	0.29	3.11013e-60	Fibroblast
Atf3	2.70531e-64	0.323447	0.547	0.521	8.73408e-60	Fibroblast
Iqgap1	3.36004e-62	0.435679	0.294	0.202	1.08479e-57	Fibroblast
Prdx1	3.98063e-62	0.52581	0.602	0.7	1.28515e-57	Fibroblast
Eprs	1.95925e-61	0.63388	0.277	0.207	6.32543e-57	Fibroblast
Rab7	2.61783e-61	0.625652	0.277	0.208	8.45165e-57	Fibroblast
Eef1b2	3.63625e-61	0.522366	0.619	0.739	1.17397e-56	Fibroblast
Hmgb1	8.53035e-61	0.600192	0.377	0.322	2.75402e-56	Fibroblast
Rpl14	8.85049e-61	0.504112	0.613	0.727	2.85738e-56	Fibroblast
Odc1	5.3792e-60	0.761638	0.369	0.32	1.73668e-55	Fibroblast
Hnrnpm	6.81243e-60	0.548417	0.255	0.178	2.19939e-55	Fibroblast
Rab10	1.40001e-59	0.609293	0.267	0.197	4.51992e-55	Fibroblast
Hnrnpa1	7.26072e-59	0.599269	0.27	0.198	2.34412e-54	Fibroblast
S100a16	7.72654e-58	0.724049	0.301	0.246	2.49451e-53	Fibroblast
Rpl5	1.98077e-57	0.31827	0.732	0.846	6.3949e-53	Fibroblast
Gapdh	7.47704e-57	0.55196	0.357	0.294	2.41396e-52	Fibroblast
Myl12a	1.24383e-56	0.582808	0.366	0.31	4.01572e-52	Fibroblast
Rac1	8.75233e-55	0.608332	0.347	0.294	2.82569e-50	Fibroblast
Sh3bgrl3	1.79261e-54	0.68923	0.267	0.201	5.78744e-50	Fibroblast
Tmem176b	5.14904e-54	0.368782	0.282	0.196	1.66237e-49	Fibroblast
Rps6	1.30993e-53	0.391141	0.652	0.773	4.22912e-49	Fibroblast
Nap1l1	1.64125e-53	0.618561	0.292	0.23	5.29876e-49	Fibroblast
Dnaja2	6.62058e-53	0.655367	0.263	0.203	2.13745e-48	Fibroblast
Sar1a	3.46555e-52	0.636813	0.253	0.194	1.11885e-47	Fibroblast
Hspa1a	6.1071e-52	0.326024	0.265	0.18	1.97168e-47	Fibroblast
Myh9	6.91775e-52	0.27963	0.258	0.172	2.2334e-47	Fibroblast
Rpl7a	1.02435e-50	0.505276	0.589	0.703	3.3071e-46	Fibroblast
Kif5b	3.87106e-50	0.5593	0.292	0.229	1.24977e-45	Fibroblast
Eef2	5.68378e-50	0.452761	0.591	0.668	1.83501e-45	Fibroblast
Hexb	4.53621e-48	0.261993	0.193	0.33	1.46452e-43	Fibroblast
Npm1	3.01223e-45	0.674736	0.439	0.449	9.72497e-41	Fibroblast
Vcp	1.88748e-44	0.624357	0.412	0.406	6.09374e-40	Fibroblast
Aldoa	3.15681e-42	0.588057	0.291	0.243	1.01918e-37	Fibroblast
Ndufb11	7.81349e-42	0.253544	0.259	0.427	2.52258e-37	Fibroblast
Ppp2ca	1.24504e-41	0.58655	0.304	0.256	4.01962e-37	Fibroblast
St13	1.97533e-41	0.628958	0.315	0.279	6.37736e-37	Fibroblast
Hnrnpa2b1	5.38438e-41	0.510679	0.431	0.42	1.73835e-36	Fibroblast
Ppia	1.14833e-40	0.353174	0.608	0.701	3.70738e-36	Fibroblast
Pabpc1	6.28731e-40	0.564144	0.503	0.543	2.02986e-35	Fibroblast
Eif4a2	1.78541e-39	0.534951	0.367	0.334	5.7642e-35	Fibroblast
Scd1	3.3356e-39	0.779698	0.354	0.341	1.0769e-34	Fibroblast
Tmem176a	2.082e-38	0.320047	0.258	0.191	6.72173e-34	Fibroblast
Serbp1	7.30825e-38	0.629999	0.427	0.438	2.35947e-33	Fibroblast
Cnpy2	4.86371e-37	0.257545	0.24	0.391	1.57025e-32	Fibroblast
Hspa1b	1.19213e-36	0.259811	0.281	0.209	3.84879e-32	Fibroblast
Pfn1	3.45355e-36	0.624324	0.427	0.443	1.11498e-31	Fibroblast
Eif5	4.11499e-36	0.535949	0.461	0.483	1.32852e-31	Fibroblast
Selenok	8.30186e-36	0.656125	0.462	0.52	2.68026e-31	Fibroblast
Rab14	5.69266e-34	0.516783	0.26	0.215	1.83787e-29	Fibroblast
Etf1	1.42603e-33	0.586742	0.262	0.221	4.60393e-29	Fibroblast
Map1lc3b	6.90996e-33	0.644782	0.436	0.472	2.23088e-28	Fibroblast
Hnrnpa3	2.97226e-32	0.551459	0.347	0.322	9.59595e-28	Fibroblast
Edf1	1.63586e-31	0.272033	0.266	0.422	5.28136e-27	Fibroblast
Dad1	1.09468e-30	0.252321	0.314	0.494	3.53417e-26	Fibroblast
Timm13	1.44643e-30	0.25146	0.171	0.272	4.6698e-26	Fibroblast
Srrm1	1.44721e-30	0.484737	0.257	0.213	4.67233e-26	Fibroblast
Sec11a	1.712e-29	0.273676	0.226	0.356	5.5272e-25	Fibroblast
Serinc3	3.99193e-29	0.541164	0.317	0.289	1.28879e-24	Fibroblast
Eif3a	8.78912e-29	0.489785	0.351	0.328	2.83757e-24	Fibroblast
Ptges3	1.14536e-28	0.531095	0.311	0.282	3.6978e-24	Fibroblast
Tent5a	2.65494e-28	0.634462	0.25	0.217	8.57148e-24	Fibroblast
Rbm3	7.69926e-28	0.632063	0.408	0.438	2.4857e-23	Fibroblast
Smdt1	2.05902e-27	0.285871	0.253	0.392	6.64753e-23	Fibroblast
Gdi2	3.50542e-27	0.581441	0.312	0.293	1.13172e-22	Fibroblast
Gadd45g	6.38118e-26	1.06391	0.356	0.369	2.06017e-21	Fibroblast
Eif4a1	1.20754e-25	0.584443	0.415	0.444	3.89855e-21	Fibroblast
Pcbp1	1.36423e-25	0.595286	0.357	0.358	4.40442e-21	Fibroblast
Pfdn5	5.92235e-25	0.585997	0.482	0.571	1.91203e-20	Fibroblast
Ppib	1.91576e-24	0.510872	0.527	0.649	6.18503e-20	Fibroblast
Vapa	2.70944e-24	0.624947	0.297	0.285	8.74743e-20	Fibroblast
Rpl29	3.46881e-24	0.434921	0.562	0.697	1.11991e-19	Fibroblast
Tspo	4.19332e-24	0.560089	0.278	0.255	1.35381e-19	Fibroblast
Dnajb6	4.97681e-24	0.539421	0.297	0.274	1.60676e-19	Fibroblast
Atp6v0c	1.54493e-23	0.656834	0.376	0.401	4.9878e-19	Fibroblast
Aldh2	6.82469e-23	0.587578	0.309	0.301	2.20335e-18	Fibroblast
Srsf3	3.05777e-22	0.485831	0.35	0.343	9.87201e-18	Fibroblast
Ywhae	3.39113e-22	0.561958	0.36	0.368	1.09483e-17	Fibroblast
Tomm7	3.65504e-22	0.269313	0.27	0.404	1.18003e-17	Fibroblast
Glrx3	6.25711e-22	0.272451	0.183	0.278	2.02011e-17	Fibroblast
Pdia6	9.56184e-22	0.691174	0.377	0.417	3.08704e-17	Fibroblast
Psmb3	1.37692e-21	0.286141	0.257	0.386	4.44538e-17	Fibroblast
Nsa2	1.05153e-20	0.524698	0.252	0.227	3.39488e-16	Fibroblast
Kdelr2	1.12166e-20	0.657663	0.333	0.349	3.62128e-16	Fibroblast
Rbx1	1.37828e-20	0.266894	0.252	0.373	4.44977e-16	Fibroblast
Sod1	2.44804e-20	0.451025	0.263	0.234	7.90348e-16	Fibroblast
Psenen	3.63923e-20	0.269325	0.2	0.297	1.17493e-15	Fibroblast
Cd164	9.38741e-20	0.52647	0.297	0.285	3.03072e-15	Fibroblast
Ssr3	3.12178e-19	0.571016	0.418	0.472	1.00787e-14	Fibroblast
Rtraf	5.81026e-19	0.280167	0.201	0.297	1.87584e-14	Fibroblast
Tax1bp1	1.15426e-18	0.512755	0.358	0.365	3.72652e-14	Fibroblast
Map1lc3a	1.52875e-18	0.483763	0.269	0.25	4.93559e-14	Fibroblast
Ddost	4.794e-18	0.27235	0.279	0.415	1.54774e-13	Fibroblast
Ndufa7	6.10251e-18	0.270481	0.199	0.29	1.97019e-13	Fibroblast
Tm9sf3	8.9485e-18	0.562398	0.357	0.378	2.88902e-13	Fibroblast
Sub1	1.1622e-17	0.637893	0.423	0.486	3.75216e-13	Fibroblast
Prdx5	2.4447e-17	0.541714	0.251	0.238	7.89272e-13	Fibroblast
S100a11	4.7319e-17	0.410754	0.48	0.551	1.52769e-12	Fibroblast
Snrpg	4.75271e-17	0.560956	0.304	0.302	1.53441e-12	Fibroblast
Scp2	6.62426e-17	0.262881	0.198	0.285	2.13864e-12	Fibroblast
Btf3	8.44822e-17	0.405619	0.53	0.646	2.72751e-12	Fibroblast
Sem1	1.14379e-16	0.623786	0.405	0.462	3.69273e-12	Fibroblast
Srsf7	3.24014e-16	0.383038	0.253	0.229	1.04608e-11	Fibroblast
Micos10	4.05242e-16	0.321153	0.256	0.373	1.30832e-11	Fibroblast
Mpc2	4.60724e-16	0.28486	0.215	0.313	1.48745e-11	Fibroblast
Ier2	6.27231e-16	0.633653	0.512	0.602	2.02502e-11	Fibroblast
Snrpf	1.11018e-15	0.266448	0.181	0.26	3.58423e-11	Fibroblast
Mrfap1	2.4724e-15	0.569422	0.331	0.349	7.98216e-11	Fibroblast
Sod2	3.00066e-15	0.358916	0.229	0.334	9.68763e-11	Fibroblast
Cnn3	4.28917e-15	0.433252	0.258	0.24	1.38476e-10	Fibroblast
Rpl22l1	4.31482e-15	0.607427	0.471	0.59	1.39304e-10	Fibroblast
Ybx3	5.26212e-15	0.635794	0.326	0.35	1.69888e-10	Fibroblast
Arpc1a	1.02926e-14	0.297164	0.194	0.279	3.32297e-10	Fibroblast
Creg1	1.06583e-14	0.703536	0.334	0.373	3.44102e-10	Fibroblast
Prdx2	3.26502e-14	0.280421	0.205	0.292	1.05411e-09	Fibroblast
Nars	7.31392e-14	0.276537	0.191	0.269	2.3613e-09	Fibroblast
Chchd2	1.17296e-13	0.433805	0.524	0.652	3.7869e-09	Fibroblast
Ap3s1	1.21241e-13	0.326338	0.183	0.261	3.91427e-09	Fibroblast
Psmb2	1.24842e-13	0.295369	0.227	0.324	4.03052e-09	Fibroblast
Eif3f	1.27293e-13	0.585175	0.368	0.415	4.10964e-09	Fibroblast
Tmco1	1.29267e-13	0.263964	0.205	0.288	4.17338e-09	Fibroblast
Ppp1cb	1.51285e-13	0.423742	0.27	0.257	4.88423e-09	Fibroblast
Ssr1	1.97266e-13	0.551196	0.278	0.28	6.36875e-09	Fibroblast
Selenos	5.76774e-13	0.303646	0.354	0.52	1.86211e-08	Fibroblast
Naca	6.92293e-13	0.320492	0.571	0.71	2.23507e-08	Fibroblast
Rheb	8.68062e-13	0.255662	0.19	0.266	2.80254e-08	Fibroblast
Psmd8	9.11157e-13	0.285568	0.178	0.251	2.94167e-08	Fibroblast
Rnasek	1.5091e-12	0.339021	0.269	0.385	4.87214e-08	Fibroblast
Ubxn4	1.73124e-12	0.287876	0.204	0.284	5.58931e-08	Fibroblast
Ost4	1.90634e-12	0.358877	0.235	0.335	6.15462e-08	Fibroblast
Lman1	2.31131e-12	0.277471	0.326	0.469	7.46207e-08	Fibroblast
Atp6v0e	3.20477e-12	0.596956	0.308	0.326	1.03466e-07	Fibroblast
Ssb	4.41778e-12	0.461481	0.261	0.254	1.42628e-07	Fibroblast
Cnbp	7.07465e-12	0.541321	0.361	0.398	2.28405e-07	Fibroblast
D8Ertd738e	7.6881e-12	0.34091	0.258	0.367	2.4821e-07	Fibroblast
Erp29	1.02244e-11	0.354944	0.264	0.379	3.30094e-07	Fibroblast
Xbp1	1.00175e-10	0.260663	0.357	0.504	3.23417e-06	Fibroblast
Surf4	1.50173e-10	0.55196	0.299	0.318	4.84835e-06	Fibroblast
Eif3k	1.57221e-10	0.311943	0.259	0.361	5.07589e-06	Fibroblast
Bri3	4.10134e-10	0.515468	0.32	0.343	1.32412e-05	Fibroblast
Rpl4	4.72292e-10	0.465439	0.468	0.575	1.52479e-05	Fibroblast
Ube2b	5.04776e-10	0.50389	0.266	0.271	1.62967e-05	Fibroblast
Uqcrh	6.657e-10	0.521609	0.438	0.53	2.14921e-05	Fibroblast
Sf3b5	6.6961e-10	0.298624	0.185	0.253	2.16183e-05	Fibroblast
Hnrnpf	8.82998e-10	0.474941	0.354	0.384	2.85076e-05	Fibroblast
Hnrnpab	2.03709e-09	0.46583	0.288	0.295	6.57675e-05	Fibroblast
Tmem59	2.22145e-09	0.530319	0.332	0.367	7.17195e-05	Fibroblast
Fam104a	4.2025e-09	0.281087	0.211	0.285	0.000135678	Fibroblast
Eif5b	1.7635e-08	0.264508	0.202	0.266	0.000569345	Fibroblast
Hint1	2.87291e-08	0.337288	0.327	0.46	0.000927518	Fibroblast
Hspd1	2.9348e-08	0.479996	0.251	0.254	0.0009475	Fibroblast
Snrpd2	5.03977e-08	0.299479	0.205	0.275	0.00162709	Fibroblast
Clta	5.47102e-08	0.515425	0.356	0.405	0.00176632	Fibroblast
Snrpb	6.60654e-08	0.437587	0.253	0.257	0.00213292	Fibroblast
Slc3a2	8.27932e-08	0.445556	0.392	0.451	0.00267298	Fibroblast
Dnajb9	1.27043e-07	0.524575	0.314	0.34	0.00410158	Fibroblast
Arpc3	1.47058e-07	0.324478	0.304	0.42	0.00474777	Fibroblast
Swi5	1.48638e-07	0.346294	0.236	0.32	0.00479878	Fibroblast
Srsf2	1.58455e-07	0.346517	0.311	0.32	0.00511571	Fibroblast
Eif5a	1.68312e-07	0.317974	0.366	0.521	0.00543394	Fibroblast
Atp5a1	5.64066e-07	0.289888	0.325	0.44	0.0182109	Fibroblast
Nme2	8.9625e-07	0.376933	0.551	0.713	0.0289354	Fibroblast
Rbm8a	1.49178e-06	0.296314	0.205	0.269	0.0481621	Fibroblast
Atp6v0b	1.63295e-06	0.343452	0.208	0.276	0.0527199	Fibroblast
Tomm6	1.75446e-06	0.396077	0.224	0.301	0.0566426	Fibroblast
Atox1	2.75296e-06	0.505252	0.281	0.301	0.0888793	Fibroblast
Set	5.44542e-06	0.4332	0.281	0.297	0.175805	Fibroblast
Elob	5.76844e-06	0.572315	0.352	0.413	0.186234	Fibroblast
Tbca	6.61597e-06	0.348938	0.263	0.352	0.213596	Fibroblast
Pebp1	6.94325e-06	0.362196	0.308	0.424	0.224163	Fibroblast
Tmem167	8.7686e-06	0.397731	0.234	0.315	0.283094	Fibroblast
Eif2s2	1.17289e-05	0.325306	0.374	0.52	0.378668	Fibroblast
Ostc	1.85245e-05	0.58786	0.294	0.337	0.598062	Fibroblast
Psmb4	2.13967e-05	0.330335	0.233	0.305	0.690794	Fibroblast
Sec61g	2.7252e-05	0.342766	0.555	0.71	0.879831	Fibroblast
Nedd8	3.43018e-05	0.342551	0.233	0.305	1	Fibroblast
Gm10076	4.12263e-05	0.589814	0.456	0.589	1	Fibroblast
Ndufa2	5.88674e-05	0.379479	0.291	0.391	1	Fibroblast
Gnb2	0.000194896	0.455292	0.369	0.437	1	Fibroblast
Tmed10	0.000195185	0.343038	0.395	0.554	1	Fibroblast
Tomm20	0.000201822	0.389044	0.291	0.387	1	Fibroblast
Ndufa13	0.000362094	0.44652	0.286	0.384	1	Fibroblast
Rabac1	0.000415497	0.308234	0.401	0.557	1	Fibroblast
Hspe1	0.000458264	0.402052	0.273	0.36	1	Fibroblast
Igkc	0.000751151	0.435869	0.213	0.264	1	Fibroblast
Atp5h	0.00133308	0.370856	0.337	0.452	1	Fibroblast
Dynll1	0.00133463	0.291785	0.433	0.599	1	Fibroblast
Scand1	0.00139567	0.359964	0.21	0.266	1	Fibroblast
Sec62	0.00146168	0.481924	0.292	0.332	1	Fibroblast
Mrpl52	0.00160864	0.373596	0.236	0.303	1	Fibroblast
Dpm3	0.00161029	0.478685	0.251	0.33	1	Fibroblast
Manf	0.00294056	0.354933	0.442	0.62	1	Fibroblast
Psma3	0.00311788	0.471136	0.329	0.387	1	Fibroblast
Sumo2	0.0038454	0.378572	0.347	0.467	1	Fibroblast
Rab2a	0.00493672	0.499754	0.333	0.4	1	Fibroblast
Snrpe	0.00676774	0.340375	0.22	0.273	1	Fibroblast
Wfdc18	0	4.17746	0.645	0.329	0	Ductal
Ltf	0	3.50228	0.407	0.103	0	Ductal
Cyp2f2	0	2.44053	0.329	0.065	0	Ductal
Krt8	0	1.97744	0.795	0.404	0	Ductal
Krt18	0	1.64746	0.643	0.328	0	Ductal
Esp18	0	0.823091	0.986	0.791	0	Ductal
Cd24a	2.95288e-305	1.34652	0.559	0.25	9.53338e-301	Ductal
Sdc4	1.83524e-275	1.3791	0.692	0.392	5.92506e-271	Ductal
Chka	8.19479e-268	1.32528	0.443	0.155	2.64569e-263	Ductal
Ehf	1.52006e-263	1.11141	0.469	0.188	4.90751e-259	Ductal
2310057J18Rik	1.30351e-243	0.857774	0.975	0.867	4.20839e-239	Ductal
Esp15	6.6914e-238	0.726792	0.99	0.933	2.16032e-233	Ductal
Esp16	1.94979e-237	0.738443	0.981	0.89	6.2949e-233	Ductal
Sox9	2.01723e-233	0.982303	0.466	0.19	6.51262e-229	Ductal
Gm12888	1.54825e-231	0.825471	0.9	0.657	4.99854e-227	Ductal
Lipo1	3.24513e-222	0.923906	0.869	0.674	1.04769e-217	Ductal
Plet1	3.7279e-195	0.970763	0.527	0.285	1.20355e-190	Ductal
Gm8978	8.83082e-185	0.885762	0.832	0.645	2.85103e-180	Ductal
Dsp	1.83409e-184	0.672149	0.269	0.079	5.92137e-180	Ductal
Txnip	8.05278e-182	0.966144	0.696	0.474	2.59984e-177	Ductal
Btg2	8.33347e-177	1.07211	0.77	0.593	2.69046e-172	Ductal
Lpo	1.85451e-172	0.851524	0.716	0.492	5.98728e-168	Ductal
Cryab	1.76106e-170	1.88724	0.381	0.165	5.68557e-166	Ductal
Perp	1.24825e-163	0.848365	0.382	0.168	4.02998e-159	Ductal
Gsta3	1.54132e-157	1.26419	0.291	0.109	4.97615e-153	Ductal
Actg1	7.03667e-146	0.779716	0.88	0.756	2.27179e-141	Ductal
Scgb2b12	5.36237e-145	0.778446	0.937	0.823	1.73124e-140	Ductal
Epcam	4.14883e-144	1.19506	0.409	0.214	1.33945e-139	Ductal
Gal3st2c	8.08511e-144	0.754599	0.343	0.15	2.61028e-139	Ductal
Mup4	1.14294e-131	0.6888	0.997	0.948	3.68999e-127	Ductal
Obp1a	1.14303e-130	0.58403	1	0.992	3.69027e-126	Ductal
Spint2	5.39519e-130	0.850253	0.551	0.357	1.74184e-125	Ductal
Osgin1	1.74849e-129	0.661801	0.25	0.09	5.645e-125	Ductal
Scgb2b20	5.00998e-129	0.505291	0.996	0.971	1.61747e-124	Ductal
Atp11a	5.49332e-123	0.748381	0.286	0.118	1.77352e-118	Ductal
Fxyd3	1.34445e-122	0.872719	0.573	0.379	4.34055e-118	Ductal
Cldn3	1.68452e-122	1.05071	0.386	0.213	5.43848e-118	Ductal
9530002B09Rik	1.21551e-119	0.524768	0.882	0.675	3.92427e-115	Ductal
Nupr1	1.54637e-118	1.17994	0.74	0.605	4.99245e-114	Ductal
Scgb2b7	1.57124e-116	0.486064	0.997	0.969	5.07275e-112	Ductal
Prom2	1.37771e-114	0.778687	0.452	0.267	4.44795e-110	Ductal
Serp1	5.2197e-107	0.63774	0.689	0.538	1.68518e-102	Ductal
Gm5938	6.52018e-100	0.50598	0.996	0.97	2.10504e-95	Ductal
Atf3	3.72429e-98	0.503618	0.702	0.51	1.20239e-93	Ductal
H3f3b	2.14112e-97	0.701454	0.929	0.885	6.9126e-93	Ductal
Pip	6.40317e-93	0.401187	0.997	0.948	2.06726e-88	Ductal
Esp6	4.07593e-92	0.39942	0.988	0.873	1.31591e-87	Ductal
Slc27a2	8.81383e-92	0.728815	0.424	0.267	2.84555e-87	Ductal
Bglap3	3.40427e-88	0.841375	0.494	0.314	1.09907e-83	Ductal
Edem3	4.23967e-82	0.565561	0.275	0.133	1.36878e-77	Ductal
Pigr	6.23128e-82	0.577524	0.357	0.204	2.01177e-77	Ductal
Scgb2b18	2.38998e-81	0.551506	0.275	0.134	7.71605e-77	Ductal
Gm43974	5.79426e-80	0.656548	0.555	0.411	1.87068e-75	Ductal
Herpud1	7.18506e-80	0.675706	0.563	0.431	2.3197e-75	Ductal
Dnase1	5.92196e-79	0.572141	0.758	0.574	1.9119e-74	Ductal
Pdcd4	8.60273e-76	0.610304	0.504	0.357	2.77739e-71	Ductal
Aldh3a2	2.80933e-74	0.521665	0.291	0.154	9.06993e-70	Ductal
Scgb2b2	1.5686e-73	0.377496	1	0.995	5.06424e-69	Ductal
Esp31	1.63292e-73	0.767702	0.585	0.432	5.27189e-69	Ductal
P4hb	3.28628e-73	0.531014	0.689	0.574	1.06097e-68	Ductal
Gm14135	4.52428e-73	0.391958	0.92	0.776	1.46066e-68	Ductal
Zfp36	7.00809e-69	0.428458	0.756	0.594	2.26256e-64	Ductal
Tob1	8.70288e-66	0.46518	0.268	0.137	2.80972e-61	Ductal
Dusp5	2.78541e-63	0.53507	0.331	0.184	8.99269e-59	Ductal
Scgb2b24	1.39966e-62	0.34156	1	0.991	4.51878e-58	Ductal
Larp4	1.94598e-59	0.503561	0.302	0.165	6.2826e-55	Ductal
Scgb1b2	6.45144e-59	0.338434	1	0.993	2.08285e-54	Ductal
Klf6	2.83829e-58	0.487598	0.694	0.516	9.16343e-54	Ductal
Sval2	1.13283e-57	0.306117	0.92	0.743	3.65733e-53	Ductal
Msi2	3.34702e-56	0.46716	0.251	0.132	1.08059e-51	Ductal
Scgb1b24	4.78417e-55	0.350019	0.849	0.666	1.54457e-50	Ductal
Chst1	1.21158e-52	0.528786	0.386	0.265	3.91159e-48	Ductal
Xbp1	1.34421e-51	0.491999	0.537	0.42	4.3398e-47	Ductal
Hspa1b	1.99496e-51	0.729079	0.363	0.227	6.44073e-47	Ductal
Cyp2b10	2.13488e-51	0.486298	0.258	0.152	6.89245e-47	Ductal
Agr2	6.94003e-51	0.349394	0.678	0.474	2.24059e-46	Ductal
Taldo1	1.37748e-47	0.596235	0.528	0.421	4.44721e-43	Ductal
Tram1	1.76044e-47	0.494117	0.536	0.434	5.68358e-43	Ductal
Sec11c	1.26699e-46	0.399811	0.596	0.463	4.09049e-42	Ductal
Aqp5	1.44867e-45	0.613523	0.353	0.249	4.67704e-41	Ductal
Smim14	1.07098e-43	0.426976	0.576	0.476	3.45767e-39	Ductal
Ier2	2.19942e-40	0.317047	0.652	0.546	7.10082e-36	Ductal
Tpd52	7.41103e-40	0.480454	0.345	0.245	2.39265e-35	Ductal
Fgg	1.58589e-38	0.569846	0.443	0.344	5.12003e-34	Ductal
Qsox1	4.22489e-38	0.479218	0.408	0.309	1.36401e-33	Ductal
Gm26917	4.62464e-38	0.804889	0.289	0.174	1.49306e-33	Ductal
Lmo4	3.35872e-37	0.646712	0.253	0.159	1.08436e-32	Ductal
Tspan13	1.73214e-36	0.337821	0.31	0.211	5.59222e-32	Ductal
Phlda1	4.46393e-35	0.446148	0.442	0.322	1.44118e-30	Ductal
Hsp90ab1	2.29894e-34	0.293661	0.853	0.81	7.42212e-30	Ductal
Ifrd1	2.64915e-34	0.285547	0.555	0.416	8.55276e-30	Ductal
Cldn10	6.45056e-34	0.47444	0.447	0.354	2.08256e-29	Ductal
Ly6e	1.35152e-32	0.319349	0.761	0.713	4.3634e-28	Ductal
Bhlha15	4.19608e-32	0.436152	0.253	0.171	1.3547e-27	Ductal
Esp4	2.71195e-31	0.618021	0.337	0.256	8.75552e-27	Ductal
Neat1	6.04551e-31	0.43997	0.53	0.38	1.95179e-26	Ductal
Slc31a2	2.82105e-30	0.438059	0.309	0.227	9.10776e-26	Ductal
Scgb2b17	2.36883e-28	0.332606	0.493	0.389	7.64775e-24	Ductal
Dstn	3.76121e-27	0.348787	0.455	0.373	1.21431e-22	Ductal
Atp1a1	5.1037e-26	0.307639	0.26	0.174	1.64773e-21	Ductal
Hes1	7.0484e-24	0.294385	0.286	0.197	2.27558e-19	Ductal
Chpt1	8.11919e-24	0.422662	0.384	0.317	2.62128e-19	Ductal
Scgb2a2	7.50861e-23	0.294924	0.456	0.361	2.42416e-18	Ductal
Rps27l	2.06416e-22	0.27139	0.647	0.58	6.66415e-18	Ductal
Ly6f	6.48928e-22	0.427369	0.353	0.279	2.09506e-17	Ductal
Brd2	6.7612e-22	0.335148	0.483	0.38	2.18286e-17	Ductal
Sec61b	1.03402e-21	0.263105	0.676	0.617	3.33835e-17	Ductal
Eif5b	1.17527e-21	0.259081	0.307	0.226	3.79438e-17	Ductal
Nucb2	7.65017e-21	0.327862	0.453	0.391	2.46986e-16	Ductal
Cpd	8.08466e-21	0.255329	0.32	0.235	2.61013e-16	Ductal
Hp	1.54789e-19	0.499312	0.476	0.392	4.99736e-15	Ductal
Fgfbp1	2.91449e-19	0.347684	0.31	0.246	9.40944e-15	Ductal
Spcs2	5.90293e-19	0.258513	0.624	0.551	1.90576e-14	Ductal
Tmbim6	9.06363e-19	0.360996	0.516	0.466	2.92619e-14	Ductal
Edem1	2.67877e-18	0.296413	0.25	0.186	8.64841e-14	Ductal
Gm5570	4.91818e-15	0.300532	0.304	0.248	1.58783e-10	Ductal
Mcfd2	5.95365e-15	0.319047	0.289	0.234	1.92214e-10	Ductal
Esp24	2.34395e-14	0.265793	0.388	0.319	7.56745e-10	Ductal
Sypl	1.10787e-13	0.264172	0.3	0.242	3.57677e-09	Ductal
Srsf2	7.34198e-13	0.362704	0.369	0.308	2.37036e-08	Ductal
Sec61a1	7.90717e-12	0.296783	0.326	0.274	2.55283e-07	Ductal
Prdx1	6.32166e-11	0.301822	0.671	0.651	2.04095e-06	Ductal
Hspa1a	2.63784e-10	0.255336	0.271	0.213	8.51626e-06	Ductal
Hdlbp	2.25053e-09	0.296841	0.5	0.466	7.26583e-05	Ductal
Fkbp4	2.40538e-08	0.265044	0.271	0.237	0.000776576	Ductal
Bmyc	6.5441e-07	0.284926	0.269	0.242	0.0211276	Ductal
Lcmt1	3.14012e-06	0.254227	0.346	0.324	0.101379	Ductal
Sdf2l1	7.23849e-06	0.253995	0.316	0.293	0.233695	Ductal
Gpx4	0.0057317	0.292188	0.4	0.41	1	Ductal
S100a11	0.00577397	0.251768	0.509	0.519	1	Ductal
Flt1	0	3.48223	0.597	0.021	0	Endothelial
Esam	0	2.29582	0.41	0.01	0	Endothelial
Cyyr1	0	1.90108	0.335	0.004	0	Endothelial
Plvap	0	3.3357	0.544	0.026	0	Endothelial
Kdr	0	2.80808	0.459	0.008	0	Endothelial
Pecam1	0	2.78082	0.543	0.014	0	Endothelial
Tm4sf1	0	2.59595	0.478	0.036	0	Endothelial
Emcn	0	2.549	0.465	0.007	0	Endothelial
Ctla2a	0	2.424	0.441	0.027	0	Endothelial
Aqp1	0	2.38369	0.354	0.007	0	Endothelial
Igfbp7	0	2.3065	0.79	0.321	0	Endothelial
Egfl7	0	2.22182	0.379	0.005	0	Endothelial
Cdh5	0	2.1658	0.407	0.005	0	Endothelial
Scarb1	0	2.15379	0.349	0.008	0	Endothelial
Podxl	0	2.14706	0.347	0.005	0	Endothelial
Ptprb	0	2.12573	0.387	0.006	0	Endothelial
Hspb1	0	2.11239	0.497	0.101	0	Endothelial
Ly6c1	0	2.10387	0.525	0.133	0	Endothelial
Ehd4	0	2.05722	0.407	0.061	0	Endothelial
Mef2c	0	2.04895	0.402	0.062	0	Endothelial
Cd93	0	1.9132	0.361	0.01	0	Endothelial
C130074G19Rik	0	1.84153	0.345	0.016	0	Endothelial
Adgrf5	0	1.83647	0.341	0.01	0	Endothelial
Crim1	0	1.81406	0.385	0.051	0	Endothelial
Mmrn2	0	1.80041	0.339	0.004	0	Endothelial
Epas1	0	1.7895	0.384	0.066	0	Endothelial
Eng	0	1.7639	0.348	0.04	0	Endothelial
Sparcl1	0	1.74539	0.384	0.051	0	Endothelial
Pcdh17	0	1.72377	0.313	0.005	0	Endothelial
Cd200	0	1.71072	0.304	0.017	0	Endothelial
Adgrl4	0	1.67075	0.294	0.003	0	Endothelial
Gm13889	0	1.56485	0.305	0.021	0	Endothelial
Tinagl1	0	1.55282	0.311	0.038	0	Endothelial
Rflnb	0	1.50699	0.277	0.028	0	Endothelial
Abcg2	0	1.45397	0.269	0.017	0	Endothelial
Cavin2	0	1.32076	0.254	0.016	0	Endothelial
Tmsb4x	1.20868e-287	1.37119	0.966	0.91	3.90222e-283	Endothelial
Slco2a1	3.02061e-276	1.39527	0.289	0.048	9.75203e-272	Endothelial
Cav1	5.59172e-269	1.76687	0.431	0.116	1.80529e-264	Endothelial
Arhgap31	5.88606e-268	1.33447	0.28	0.046	1.90031e-263	Endothelial
Lrg1	4.68245e-241	1.56375	0.283	0.055	1.51173e-236	Endothelial
Hbegf	9.2464e-234	1.41794	0.291	0.057	2.9852e-229	Endothelial
Gng11	2.88448e-233	1.50108	0.342	0.081	9.31253e-229	Endothelial
Ets1	2.05315e-232	1.40114	0.362	0.089	6.6286e-228	Endothelial
Gm42418	1.12372e-196	0.843046	0.997	1	3.62793e-192	Endothelial
Ece1	1.15893e-191	1.36829	0.355	0.102	3.7416e-187	Endothelial
Sptbn1	2.54223e-190	1.62735	0.615	0.312	8.2076e-186	Endothelial
Pltp	4.45952e-190	1.44513	0.331	0.088	1.43976e-185	Endothelial
Msn	4.72798e-176	1.42998	0.453	0.174	1.52643e-171	Endothelial
Klf7	1.77835e-166	1.3108	0.353	0.111	5.74142e-162	Endothelial
Itga6	2.24897e-160	1.07572	0.265	0.065	7.26079e-156	Endothelial
Thbd	2.49431e-156	1.29309	0.323	0.096	8.05288e-152	Endothelial
Nfib	1.4842e-153	1.53287	0.518	0.254	4.79172e-149	Endothelial
Lars2	3.81703e-150	0.843486	0.953	0.926	1.23233e-145	Endothelial
AY036118	6.00674e-150	1.00527	0.934	0.858	1.93928e-145	Endothelial
Ptma	1.03828e-137	0.994927	0.842	0.805	3.35209e-133	Endothelial
Lifr	1.98333e-134	1.1509	0.25	0.068	6.40318e-130	Endothelial
Nrp1	3.73076e-133	1.46271	0.41	0.169	1.20448e-128	Endothelial
Srgn	9.1978e-128	1.04973	0.386	0.146	2.96951e-123	Endothelial
Tcf4	1.5562e-126	1.19574	0.535	0.273	5.02419e-122	Endothelial
mt-Atp6	1.32096e-123	0.714091	0.983	0.88	4.26472e-119	Endothelial
Dlc1	1.64221e-116	1.15367	0.369	0.148	5.30187e-112	Endothelial
Aplp2	6.25364e-115	1.21004	0.456	0.226	2.01899e-110	Endothelial
mt-Co1	8.07248e-113	0.651848	0.98	0.858	2.6062e-108	Endothelial
Uaca	1.28445e-111	1.13774	0.258	0.084	4.14685e-107	Endothelial
Ifitm3	4.14247e-110	0.902979	0.749	0.468	1.3374e-105	Endothelial
Bmpr2	7.87287e-109	1.14661	0.349	0.143	2.54176e-104	Endothelial
Malat1	1.39421e-108	0.663685	0.983	0.799	4.5012e-104	Endothelial
Eef1a1	1.54157e-108	0.60759	0.976	0.977	4.97696e-104	Endothelial
Ier3	2.95596e-108	1.39132	0.379	0.165	9.54333e-104	Endothelial
Macf1	4.72344e-108	1.16523	0.379	0.165	1.52496e-103	Endothelial
Cxcl12	8.01994e-107	1.9115	0.562	0.32	2.58924e-102	Endothelial
Plk2	1.12797e-98	1.01037	0.282	0.101	3.64164e-94	Endothelial
Rps14	1.61683e-98	0.752505	0.921	0.929	5.21995e-94	Endothelial
Calm1	9.31332e-98	1.06867	0.731	0.719	3.00681e-93	Endothelial
Myh9	1.36889e-94	1.16032	0.403	0.199	4.41946e-90	Endothelial
Wwtr1	1.64702e-93	0.998342	0.306	0.122	5.3174e-89	Endothelial
Kitl	2.81575e-92	0.953587	0.273	0.1	9.09065e-88	Endothelial
Iigp1	4.17584e-90	0.980906	0.36	0.157	1.34817e-85	Endothelial
Hsp90ab1	5.0715e-89	0.757046	0.828	0.814	1.63733e-84	Endothelial
Timp3	6.59059e-89	0.82095	0.592	0.333	2.12777e-84	Endothelial
Actb	9.20899e-89	0.587571	0.923	0.865	2.97312e-84	Endothelial
Tpt1	3.2481e-87	0.545208	0.986	0.983	1.04865e-82	Endothelial
Gnai2	5.05202e-87	1.21416	0.496	0.308	1.63104e-82	Endothelial
Utrn	1.0947e-84	0.996841	0.256	0.097	3.53424e-80	Endothelial
mt-Co3	2.59664e-82	0.535481	0.976	0.866	8.38324e-78	Endothelial
mt-Co2	1.12878e-80	0.590695	0.936	0.814	3.64427e-76	Endothelial
Ndrg1	1.30019e-80	0.929568	0.257	0.098	4.19766e-76	Endothelial
Rps15	1.137e-79	0.694545	0.828	0.843	3.67079e-75	Endothelial
Ramp2	4.32476e-79	1.07872	0.329	0.15	1.39625e-74	Endothelial
Fxyd5	1.38864e-78	0.981461	0.266	0.106	4.48323e-74	Endothelial
Mef2a	4.74505e-74	0.929547	0.273	0.115	1.53194e-69	Endothelial
Iqgap1	1.77426e-70	0.988242	0.413	0.233	5.7282e-66	Endothelial
Sbno2	6.25001e-70	0.876327	0.273	0.118	2.01782e-65	Endothelial
Tspan13	1.07547e-69	1.31713	0.364	0.213	3.47216e-65	Endothelial
Slfn5	4.50278e-68	0.859658	0.41	0.217	1.45372e-63	Endothelial
Ddx5	1.5339e-66	0.668754	0.804	0.741	4.95219e-62	Endothelial
Adamts1	2.60194e-61	0.793216	0.49	0.289	8.40035e-57	Endothelial
Rps16	1.57503e-60	0.630811	0.851	0.886	5.08499e-56	Endothelial
Rpl27	4.17477e-60	0.643061	0.793	0.825	1.34782e-55	Endothelial
Ccnd1	5.00903e-60	1.15447	0.282	0.142	1.61717e-55	Endothelial
B2m	1.59759e-59	0.590564	0.793	0.691	5.15782e-55	Endothelial
Sptan1	3.25553e-59	0.904666	0.264	0.123	1.05105e-54	Endothelial
Rps24	2.97509e-57	0.522848	0.899	0.907	9.60508e-53	Endothelial
Actn4	6.16415e-57	0.988077	0.33	0.183	1.9901e-52	Endothelial
Slc6a6	2.03995e-56	1.09254	0.268	0.13	6.58599e-52	Endothelial
Ly6a	8.33577e-56	0.673962	0.513	0.31	2.6912e-51	Endothelial
mt-Cytb	6.50078e-55	0.498871	0.883	0.758	2.09878e-50	Endothelial
Rpl5	2.30715e-54	0.650009	0.765	0.794	7.44862e-50	Endothelial
Id3	3.22214e-54	0.954185	0.331	0.175	1.04027e-49	Endothelial
Rps8	4.21212e-54	0.551498	0.879	0.895	1.35988e-49	Endothelial
Rpl23	4.49715e-54	0.610875	0.857	0.88	1.4519e-49	Endothelial
Fus	5.85206e-54	0.831988	0.45	0.288	1.88934e-49	Endothelial
Tpm3	8.63007e-54	0.909999	0.407	0.255	2.78622e-49	Endothelial
mt-Nd4	1.34452e-53	0.46083	0.881	0.731	4.3408e-49	Endothelial
H2-K1	5.02417e-53	0.575169	0.768	0.713	1.62205e-48	Endothelial
Rpl18a	1.01119e-52	0.539695	0.85	0.875	3.26462e-48	Endothelial
Ppia	1.22323e-52	0.881586	0.66	0.657	3.94919e-48	Endothelial
Clic4	2.97733e-52	0.865659	0.499	0.348	9.6123e-48	Endothelial
Hspa8	1.36879e-50	0.540778	0.802	0.765	4.41913e-46	Endothelial
Egr1	8.93674e-49	0.32327	0.797	0.593	2.88523e-44	Endothelial
Rpl41	9.36687e-49	0.411248	0.917	0.929	3.02409e-44	Endothelial
Ets2	3.20837e-48	0.815705	0.266	0.136	1.03582e-43	Endothelial
Rpl13a	4.03246e-48	0.605627	0.759	0.796	1.30188e-43	Endothelial
Ly6e	6.7157e-48	0.698014	0.699	0.72	2.16816e-43	Endothelial
Il6st	6.99717e-48	0.893979	0.27	0.139	2.25903e-43	Endothelial
Tmem176a	1.17672e-47	0.832087	0.36	0.213	3.79904e-43	Endothelial
Foxp1	2.82406e-47	0.813174	0.291	0.156	9.11749e-43	Endothelial
Rps27	1.98776e-46	0.596509	0.791	0.809	6.41748e-42	Endothelial
Rps6	5.93878e-46	0.715787	0.689	0.717	1.91734e-41	Endothelial
Rps17	7.9797e-46	0.674745	0.706	0.729	2.57625e-41	Endothelial
Gm10800	2.75604e-45	0.700406	0.409	0.247	8.89788e-41	Endothelial
Rps9	9.82096e-45	0.539387	0.825	0.857	3.1707e-40	Endothelial
Klf2	2.2642e-44	0.758355	0.409	0.258	7.30996e-40	Endothelial
Rpl17	3.1519e-44	0.558474	0.799	0.835	1.01759e-39	Endothelial
Rps20	3.54218e-43	0.48925	0.833	0.851	1.14359e-38	Endothelial
Cd34	3.27444e-42	0.642943	0.298	0.159	1.05715e-37	Endothelial
Rps19	1.18664e-41	0.663653	0.732	0.764	3.83108e-37	Endothelial
Qk	1.63666e-41	0.774266	0.348	0.212	5.28397e-37	Endothelial
Rpl27a	3.72903e-41	0.496842	0.828	0.867	1.20392e-36	Endothelial
Fau	9.90706e-41	0.486055	0.82	0.856	3.19849e-36	Endothelial
mt-Nd2	1.34771e-40	0.470353	0.737	0.614	4.35109e-36	Endothelial
Rps12	9.23079e-40	0.443793	0.893	0.915	2.98016e-35	Endothelial
Tmem176b	1.1418e-39	0.680445	0.366	0.227	3.68629e-35	Endothelial
Rpl7	1.22974e-39	0.577802	0.74	0.782	3.97022e-35	Endothelial
Tagln2	6.27374e-39	0.783875	0.294	0.172	2.02548e-34	Endothelial
Mcl1	1.12729e-38	0.744395	0.515	0.403	3.63945e-34	Endothelial
mt-Nd1	7.29234e-38	0.40753	0.798	0.653	2.35433e-33	Endothelial
Ostf1	1.23551e-37	0.785642	0.252	0.141	3.98883e-33	Endothelial
Sgk1	1.40609e-37	0.661118	0.351	0.214	4.53957e-33	Endothelial
Ctnnb1	1.14789e-36	0.907898	0.315	0.204	3.70597e-32	Endothelial
Rpl23a	2.973e-36	0.608263	0.723	0.772	9.59832e-32	Endothelial
Rpl13	4.45426e-36	0.455724	0.849	0.887	1.43806e-31	Endothelial
Junb	5.87272e-36	0.352599	0.799	0.761	1.89601e-31	Endothelial
Rps3	7.33529e-36	0.641721	0.699	0.736	2.3682e-31	Endothelial
Tut7	1.20724e-35	0.705684	0.252	0.14	3.89758e-31	Endothelial
Rpl12	1.33109e-35	0.4974	0.8	0.833	4.29743e-31	Endothelial
Plpp3	2.14578e-35	0.316361	0.602	0.395	6.92767e-31	Endothelial
Myl6	9.08425e-35	0.601388	0.616	0.582	2.93285e-30	Endothelial
Actg1	3.63371e-34	0.413579	0.764	0.771	1.17314e-29	Endothelial
Rps4x	3.76068e-32	0.412874	0.825	0.865	1.21413e-27	Endothelial
Tpm4	6.9725e-32	0.745263	0.322	0.211	2.25107e-27	Endothelial
Rbpms	1.63687e-31	0.639625	0.262	0.154	5.28463e-27	Endothelial
Arhgef12	2.22182e-31	0.688275	0.307	0.195	7.17315e-27	Endothelial
Picalm	3.53999e-31	0.695757	0.283	0.174	1.14289e-26	Endothelial
Crip2	4.5849e-31	1.06214	0.353	0.269	1.48024e-26	Endothelial
Rpl9	8.25623e-31	0.526929	0.743	0.795	2.66552e-26	Endothelial
Rps11	1.40179e-30	0.564056	0.749	0.807	4.52567e-26	Endothelial
Rpl6	1.70391e-30	0.466317	0.776	0.816	5.50106e-26	Endothelial
Rps29	2.07407e-30	0.368381	0.874	0.904	6.69615e-26	Endothelial
Purb	2.18374e-30	0.750127	0.279	0.175	7.0502e-26	Endothelial
Nfkbia	2.49264e-30	0.67507	0.632	0.598	8.0475e-26	Endothelial
Ctnna1	5.50096e-30	0.744213	0.256	0.155	1.77598e-25	Endothelial
Rbbp6	1.42929e-29	0.669776	0.277	0.171	4.61445e-25	Endothelial
Txnip	2.34428e-29	0.758167	0.544	0.498	7.56852e-25	Endothelial
H2-D1	3.09997e-29	0.580777	0.632	0.61	1.00083e-24	Endothelial
Rps18	6.4565e-29	0.524648	0.743	0.805	2.08448e-24	Endothelial
Elf1	1.02119e-28	0.730611	0.26	0.161	3.2969e-24	Endothelial
Rplp2	1.04175e-28	0.529905	0.715	0.776	3.36328e-24	Endothelial
Slc38a2	2.20561e-28	0.669441	0.414	0.311	7.1208e-24	Endothelial
Rpl15	3.09114e-28	0.557028	0.693	0.76	9.97973e-24	Endothelial
Rap1b	3.15386e-28	0.674864	0.388	0.282	1.01822e-23	Endothelial
Rdx	3.58001e-28	0.918931	0.297	0.204	1.15581e-23	Endothelial
Rps27a	1.14856e-27	0.443539	0.769	0.829	3.70813e-23	Endothelial
Rpl3	1.29739e-27	0.622353	0.681	0.748	4.18863e-23	Endothelial
Nfat5	1.48354e-27	0.667195	0.304	0.198	4.78961e-23	Endothelial
App	2.45109e-26	0.568167	0.471	0.36	7.91334e-22	Endothelial
Hnrnph1	2.58004e-26	0.663466	0.354	0.251	8.32966e-22	Endothelial
Ahnak	3.03577e-26	0.428184	0.565	0.423	9.80099e-22	Endothelial
Rack1	3.27732e-26	0.526137	0.683	0.742	1.05808e-21	Endothelial
Gls	5.55474e-26	0.611508	0.316	0.209	1.79335e-21	Endothelial
Srsf5	1.00461e-25	0.684739	0.5	0.44	3.24337e-21	Endothelial
Rps21	1.11392e-25	0.408628	0.778	0.832	3.59629e-21	Endothelial
Ptbp3	1.97506e-25	0.619699	0.272	0.174	6.37648e-21	Endothelial
Rpl19	2.18439e-25	0.407196	0.778	0.842	7.05229e-21	Endothelial
Rps7	2.36021e-25	0.463882	0.753	0.811	7.61992e-21	Endothelial
Cavin3	1.60642e-24	0.57552	0.253	0.155	5.18631e-20	Endothelial
Rps15a	2.41283e-24	0.391967	0.814	0.862	7.78984e-20	Endothelial
Rps23	2.74346e-24	0.497361	0.722	0.786	8.85727e-20	Endothelial
Itm2b	3.68449e-24	0.69576	0.689	0.709	1.18954e-19	Endothelial
Rps25	9.20796e-24	0.421409	0.709	0.781	2.97279e-19	Endothelial
Ddx3x	9.63344e-24	0.564482	0.496	0.409	3.11016e-19	Endothelial
Ube2d3	1.33041e-23	0.642833	0.499	0.448	4.29522e-19	Endothelial
Ifitm2	1.66252e-23	0.328206	0.473	0.338	5.36744e-19	Endothelial
Rpl39	3.66545e-23	0.418152	0.748	0.798	1.18339e-18	Endothelial
Atrx	6.65075e-23	0.678717	0.281	0.191	2.1472e-18	Endothelial
mt-Nd5	2.45128e-22	0.492992	0.541	0.453	7.91397e-18	Endothelial
Gnas	4.25447e-22	0.677421	0.573	0.578	1.37356e-17	Endothelial
Sfpq	2.41289e-21	0.624644	0.378	0.293	7.79002e-17	Endothelial
Rpsa	1.14335e-20	0.460072	0.715	0.772	3.69132e-16	Endothelial
Ncl	1.2587e-20	0.620458	0.451	0.386	4.0637e-16	Endothelial
Rps10	1.57437e-20	0.406222	0.724	0.797	5.08286e-16	Endothelial
Rpl37a	1.69807e-20	0.319324	0.833	0.888	5.4822e-16	Endothelial
Rps5	1.76077e-20	0.447391	0.724	0.794	5.68465e-16	Endothelial
Ybx1	2.34063e-20	0.65449	0.519	0.488	7.55674e-16	Endothelial
Pim3	2.64991e-20	0.953171	0.288	0.222	8.55524e-16	Endothelial
Spag9	2.96422e-20	0.601903	0.285	0.199	9.57e-16	Endothelial
Arid5b	5.52411e-20	0.548981	0.304	0.209	1.78346e-15	Endothelial
Tra2b	6.68492e-20	0.592398	0.398	0.326	2.15823e-15	Endothelial
Hnrnpa2b1	1.08897e-19	0.697024	0.461	0.423	3.51575e-15	Endothelial
Cst3	1.22755e-19	0.678178	0.431	0.348	3.96314e-15	Endothelial
Myl12b	2.21206e-19	0.829575	0.291	0.222	7.14165e-15	Endothelial
Ebf1	4.23293e-19	0.399355	0.347	0.242	1.3666e-14	Endothelial
Hspg2	1.23102e-18	0.403013	0.345	0.24	3.97435e-14	Endothelial
Rps3a1	1.71025e-18	0.319901	0.802	0.86	5.52153e-14	Endothelial
Rpl35a	2.39742e-18	0.400229	0.712	0.778	7.74006e-14	Endothelial
Btg1	2.97131e-18	0.38768	0.578	0.5	9.59288e-14	Endothelial
Rpl38	3.26727e-18	0.332772	0.743	0.808	1.05484e-13	Endothelial
Rpl18	1.50141e-17	0.438623	0.697	0.777	4.8473e-13	Endothelial
Lmna	2.61878e-17	0.671168	0.384	0.322	8.45474e-13	Endothelial
Prrc2c	2.80977e-17	0.578514	0.291	0.213	9.07133e-13	Endothelial
Rps13	4.40187e-17	0.371461	0.737	0.817	1.42114e-12	Endothelial
Ccnl1	8.66931e-17	0.381265	0.484	0.393	2.79889e-12	Endothelial
Rpl28	1.09251e-16	0.401252	0.742	0.815	3.52716e-12	Endothelial
Rbm39	1.1381e-16	0.545163	0.46	0.407	3.67435e-12	Endothelial
Ubc	2.97826e-16	0.296152	0.751	0.787	9.61531e-12	Endothelial
Myl12a	2.99285e-16	0.681382	0.383	0.333	9.66241e-12	Endothelial
Rpl30	1.04372e-15	0.368215	0.755	0.831	3.36965e-11	Endothelial
Rock1	1.12036e-15	0.559954	0.251	0.179	3.61708e-11	Endothelial
Rpl34	1.70418e-15	0.385626	0.713	0.781	5.50193e-11	Endothelial
Ankrd17	2.72239e-15	0.585903	0.263	0.193	8.78922e-11	Endothelial
Sh3bgrl	4.88987e-15	0.56015	0.255	0.186	1.57869e-10	Endothelial
Wsb1	1.11772e-14	0.550249	0.288	0.218	3.60856e-10	Endothelial
Eif1	2.30777e-14	0.357509	0.697	0.759	7.45065e-10	Endothelial
Csrnp1	3.36564e-14	0.485658	0.286	0.215	1.0866e-09	Endothelial
Bhlhe40	3.72799e-14	0.396031	0.349	0.268	1.20358e-09	Endothelial
Rpl26	4.14992e-14	0.479775	0.634	0.722	1.3398e-09	Endothelial
Rgcc	4.51242e-14	1.30569	0.313	0.282	1.45684e-09	Endothelial
Ywhaz	6.59369e-14	0.511382	0.435	0.389	2.12877e-09	Endothelial
Rps28	1.30141e-13	0.264324	0.768	0.826	4.2016e-09	Endothelial
Dazap2	2.66863e-13	0.535214	0.263	0.2	8.61568e-09	Endothelial
Gnb1	4.87002e-13	0.604422	0.291	0.234	1.57229e-08	Endothelial
Eef2	5.02399e-13	0.510657	0.574	0.636	1.62199e-08	Endothelial
Zfp36l1	6.3249e-13	0.36017	0.541	0.496	2.04199e-08	Endothelial
mt-Nd3	6.56026e-13	0.325337	0.564	0.498	2.11798e-08	Endothelial
Rpl31	9.25709e-13	0.549744	0.567	0.629	2.98865e-08	Endothelial
Rpl24	1.1832e-12	0.364125	0.668	0.74	3.81996e-08	Endothelial
Son	1.37171e-12	0.522222	0.347	0.291	4.42856e-08	Endothelial
Hsp90aa1	1.8495e-12	0.383547	0.572	0.551	5.97113e-08	Endothelial
Sh3glb1	2.24604e-12	0.619557	0.354	0.314	7.25134e-08	Endothelial
Ddx6	4.04654e-12	0.541148	0.31	0.251	1.30642e-07	Endothelial
Glul	7.18693e-12	0.695244	0.34	0.292	2.3203e-07	Endothelial
Hnrnpf	8.93667e-12	0.641927	0.389	0.368	2.8852e-07	Endothelial
Gapdh	9.09718e-12	0.612015	0.36	0.322	2.93702e-07	Endothelial
Luc7l2	1.15265e-11	0.49952	0.303	0.245	3.72134e-07	Endothelial
Srrm2	1.92655e-11	0.55347	0.364	0.321	6.21987e-07	Endothelial
Cpd	2.25122e-11	0.607392	0.289	0.242	7.26805e-07	Endothelial
Itgb1	2.98752e-11	0.418651	0.351	0.288	9.64521e-07	Endothelial
Pcbp2	5.55226e-11	0.550192	0.459	0.45	1.79255e-06	Endothelial
Zfp36l2	7.22421e-11	0.395047	0.379	0.316	2.33234e-06	Endothelial
H3f3a	8.37166e-11	0.471414	0.575	0.644	2.70279e-06	Endothelial
Hnrnpu	8.57633e-11	0.547841	0.329	0.281	2.76887e-06	Endothelial
Brd2	1.71725e-10	0.488454	0.422	0.391	5.54416e-06	Endothelial
Ranbp2	2.61369e-10	0.503584	0.26	0.206	8.43829e-06	Endothelial
Rpl10	3.78386e-10	0.26622	0.718	0.792	1.22162e-05	Endothelial
Irf1	7.05929e-10	0.348838	0.299	0.236	2.27909e-05	Endothelial
Eef1b2	8.05971e-10	0.411249	0.602	0.688	2.60208e-05	Endothelial
mt-Nd4l	8.44346e-10	0.391321	0.392	0.341	2.72597e-05	Endothelial
Tubb5	9.2212e-10	0.515564	0.365	0.325	2.97707e-05	Endothelial
Wnk1	1.29548e-09	0.436075	0.298	0.246	4.18247e-05	Endothelial
Eif3a	1.58239e-09	0.585549	0.362	0.337	5.10873e-05	Endothelial
Rpl8	2.72375e-09	0.342187	0.665	0.766	8.79364e-05	Endothelial
Emp1	2.74452e-09	0.289814	0.379	0.303	8.86068e-05	Endothelial
Serinc3	2.77647e-09	0.522388	0.334	0.3	8.96385e-05	Endothelial
Rps2	3.49326e-09	0.282334	0.717	0.8	0.00011278	Endothelial
Rbms1	3.76524e-09	0.40519	0.303	0.248	0.000121561	Endothelial
Mapre1	4.32642e-09	0.485292	0.26	0.212	0.000139678	Endothelial
Csnk1a1	5.19155e-09	0.528839	0.413	0.4	0.000167609	Endothelial
Hnrnpm	5.4635e-09	0.479876	0.259	0.212	0.000176389	Endothelial
Marc2	6.57289e-09	0.797702	0.343	0.348	0.000212206	Endothelial
Hmgb1	1.20771e-08	0.558651	0.368	0.346	0.000389909	Endothelial
Ppp1r2	1.25112e-08	0.510281	0.288	0.247	0.000403922	Endothelial
Srsf3	2.48937e-08	0.60807	0.358	0.346	0.000803694	Endothelial
Stat3	2.79207e-08	0.414438	0.291	0.245	0.000901419	Endothelial
Hnrnpc	3.60979e-08	0.540833	0.33	0.302	0.00116542	Endothelial
Rpl36a	3.92423e-08	0.518081	0.531	0.601	0.00126694	Endothelial
Fkbp1a	4.7607e-08	0.499437	0.257	0.217	0.00153699	Endothelial
Rac1	4.77887e-08	0.599811	0.337	0.318	0.00154286	Endothelial
Rpl37	7.0438e-08	0.250409	0.701	0.796	0.00227409	Endothelial
Hnrnpa1	7.8688e-08	0.511005	0.269	0.229	0.00254044	Endothelial
Jak1	9.07885e-08	0.296431	0.388	0.333	0.00293111	Endothelial
Kdm6b	9.12913e-08	0.378973	0.279	0.231	0.00294734	Endothelial
Cavin1	1.03889e-07	0.363535	0.267	0.215	0.00335407	Endothelial
Rpl21	1.18589e-07	0.380325	0.606	0.709	0.00382863	Endothelial
Rpl11	1.98629e-07	0.280998	0.681	0.777	0.00641275	Endothelial
Ythdc1	2.36662e-07	0.435583	0.252	0.21	0.00764065	Endothelial
Rpl35	2.64548e-07	0.362559	0.615	0.704	0.00854095	Endothelial
Srsf7	4.18157e-07	0.553394	0.269	0.238	0.0135002	Endothelial
Snu13	4.54301e-07	0.60584	0.273	0.248	0.0146671	Endothelial
Hspa1a	5.9053e-07	0.370853	0.266	0.217	0.0190652	Endothelial
Atp2b1	8.01959e-07	0.340827	0.258	0.215	0.0258913	Endothelial
Crip1	8.66684e-07	0.304698	0.347	0.302	0.0279809	Endothelial
Esp31	9.76919e-07	0.267833	0.329	0.46	0.0315398	Endothelial
Gsk3b	9.81159e-07	0.446483	0.268	0.232	0.0316767	Endothelial
Eif3h	1.21654e-06	0.268866	0.215	0.323	0.0392761	Endothelial
Rpl4	1.41658e-06	0.519089	0.469	0.529	0.0457345	Endothelial
Rbx1	2.54776e-06	0.270634	0.218	0.323	0.0822544	Endothelial
Btf3	2.66519e-06	0.489136	0.512	0.597	0.0860457	Endothelial
Sf3b1	3.14141e-06	0.422016	0.343	0.317	0.10142	Endothelial
Csde1	4.43709e-06	0.448979	0.377	0.368	0.143252	Endothelial
Rpl29	4.50234e-06	0.477044	0.533	0.641	0.145358	Endothelial
Eif5	5.23546e-06	0.486135	0.441	0.474	0.169027	Endothelial
Arpc2	8.09676e-06	0.507415	0.342	0.33	0.261404	Endothelial
Nktr	1.13297e-05	0.326999	0.294	0.26	0.365779	Endothelial
Rpl7a	1.42429e-05	0.35237	0.559	0.656	0.459832	Endothelial
Calm2	1.51437e-05	0.429918	0.413	0.418	0.488914	Endothelial
Gas5	1.94095e-05	0.461147	0.41	0.418	0.626637	Endothelial
Mbnl1	2.51476e-05	0.293153	0.309	0.272	0.811891	Endothelial
Sod1	2.59897e-05	0.48922	0.268	0.246	0.839077	Endothelial
Tgoln1	5.48814e-05	0.37051	0.27	0.244	1	Endothelial
Jmjd1c	6.32208e-05	0.301788	0.298	0.262	1	Endothelial
Zfand5	6.49262e-05	0.260602	0.358	0.329	1	Endothelial
Rhoa	7.40415e-05	0.501699	0.352	0.357	1	Endothelial
Hnrnpa3	8.5895e-05	0.496129	0.336	0.334	1	Endothelial
Eif4a2	0.000104136	0.48513	0.347	0.35	1	Endothelial
Cdc42	0.000116525	0.446055	0.374	0.379	1	Endothelial
Dnajb6	0.00013287	0.515208	0.293	0.284	1	Endothelial
Prkar1a	0.000146166	0.424798	0.25	0.227	1	Endothelial
Atf4	0.000173092	0.469797	0.375	0.387	1	Endothelial
Serbp1	0.000236879	0.452015	0.405	0.434	1	Endothelial
Ppp1cb	0.000253265	0.480593	0.275	0.262	1	Endothelial
Igkc	0.000278792	1.77402	0.25	0.239	1	Endothelial
Rpl22	0.000280368	0.380798	0.575	0.685	1	Endothelial
Chchd2	0.000334007	0.417054	0.503	0.598	1	Endothelial
Eif4g2	0.000347908	0.372287	0.495	0.55	1	Endothelial
Pabpc1	0.000448038	0.383549	0.476	0.528	1	Endothelial
Slc3a2	0.000460551	0.509161	0.391	0.425	1	Endothelial
Rpl10a	0.000491941	0.272396	0.633	0.743	1	Endothelial
Slc25a5	0.000519253	0.287185	0.199	0.277	1	Endothelial
Hnrnpk	0.000567809	0.443201	0.375	0.389	1	Endothelial
Atox1	0.000663389	0.540071	0.291	0.292	1	Endothelial
Srsf2	0.000739242	0.466355	0.314	0.316	1	Endothelial
Pam	0.000821283	0.626245	0.284	0.285	1	Endothelial
Cltc	0.000834959	0.360214	0.263	0.245	1	Endothelial
BC005537	0.0016243	0.337788	0.28	0.264	1	Endothelial
Cox6c	0.00193505	0.289509	0.305	0.417	1	Endothelial
Dynll1	0.00203953	0.506063	0.449	0.526	1	Endothelial
Ywhab	0.00212571	0.374544	0.264	0.253	1	Endothelial
Cnn3	0.00240522	0.480483	0.254	0.248	1	Endothelial
Cfl1	0.00260727	0.430495	0.273	0.264	1	Endothelial
Srsf11	0.00334579	0.316405	0.257	0.239	1	Endothelial
Arpc3	0.00407106	0.642355	0.33	0.367	1	Endothelial
Rps26	0.00662871	0.25741	0.625	0.747	1	Endothelial
Sdcbp	0.00685484	0.432758	0.322	0.331	1	Endothelial
Cox5a	0.00701616	0.337996	0.238	0.321	1	Endothelial
H2afz	0.00899252	0.418954	0.377	0.408	1	Endothelial
Selenok	0.00923331	0.254344	0.372	0.501	1	Endothelial
Acta2	0	5.13075	0.687	0.027	0	Myoepithelial
Krt14	0	4.4195	0.937	0.017	0	Myoepithelial
Tpm2	0	4.2628	0.802	0.037	0	Myoepithelial
Tagln	0	4.18115	0.65	0.02	0	Myoepithelial
Krt17	0	3.72975	0.785	0.009	0	Myoepithelial
Krt5	0	3.61858	0.912	0.01	0	Myoepithelial
Igfbp2	0	3.58037	0.636	0.011	0	Myoepithelial
Cck	0	3.42222	0.55	0.007	0	Myoepithelial
Myl9	0	3.2702	0.632	0.045	0	Myoepithelial
Myh11	0	3.16823	0.483	0.012	0	Myoepithelial
Cnn1	0	2.89586	0.474	0.006	0	Myoepithelial
Lcn2	0	2.81628	0.818	0.051	0	Myoepithelial
Hspb1	0	2.73142	0.855	0.108	0	Myoepithelial
Mylk	0	2.72056	0.718	0.082	0	Myoepithelial
Sfrp1	0	2.65331	0.836	0.101	0	Myoepithelial
Fxyd3	0	2.62219	0.939	0.389	0	Myoepithelial
Tsc22d1	0	2.57305	0.841	0.118	0	Myoepithelial
Tpm1	0	2.56658	0.81	0.144	0	Myoepithelial
Rbp1	0	2.54832	0.849	0.099	0	Myoepithelial
Postn	0	2.52155	0.718	0.05	0	Myoepithelial
Dsp	0	2.51245	0.765	0.084	0	Myoepithelial
Csrp1	0	2.47935	0.826	0.126	0	Myoepithelial
Smoc2	0	2.41852	0.464	0.042	0	Myoepithelial
Sfn	0	2.33955	0.605	0.02	0	Myoepithelial
Atp1a1	0	2.29354	0.822	0.167	0	Myoepithelial
Cbr2	0	2.2874	0.585	0.032	0	Myoepithelial
Trim29	0	2.18682	0.654	0.003	0	Myoepithelial
Id4	0	2.14019	0.454	0.03	0	Myoepithelial
Meis2	0	2.13202	0.658	0.026	0	Myoepithelial
Fbxo32	0	2.11701	0.62	0.029	0	Myoepithelial
Col17a1	0	2.0581	0.628	0.005	0	Myoepithelial
Perp	0	2.02593	0.779	0.179	0	Myoepithelial
Itga6	0	1.96372	0.632	0.063	0	Myoepithelial
Slc6a6	0	1.95619	0.689	0.124	0	Myoepithelial
Flna	0	1.94668	0.671	0.115	0	Myoepithelial
Lamb3	0	1.91601	0.603	0.005	0	Myoepithelial
Atpif1	0	1.87256	0.769	0.149	0	Myoepithelial
Pdgfa	0	1.84362	0.62	0.039	0	Myoepithelial
Matn2	0	1.82818	0.605	0.038	0	Myoepithelial
Gas6	0	1.81562	0.691	0.096	0	Myoepithelial
Pax6	0	1.80795	0.644	0.086	0	Myoepithelial
Wfdc2	0	1.76996	0.315	0.005	0	Myoepithelial
Pcp4	0	1.76761	0.335	0.002	0	Myoepithelial
Palld	0	1.68459	0.568	0.078	0	Myoepithelial
Nrtn	0	1.65836	0.479	0.012	0	Myoepithelial
Ntrk3	0	1.65296	0.472	0.006	0	Myoepithelial
Mme	0	1.57559	0.524	0.051	0	Myoepithelial
Trp63	0	1.55957	0.474	0.003	0	Myoepithelial
Ank	0	1.55176	0.472	0.023	0	Myoepithelial
4930523C07Rik	0	1.49859	0.566	0.08	0	Myoepithelial
Phlda3	0	1.48781	0.495	0.038	0	Myoepithelial
Dapl1	0	1.45921	0.397	0.002	0	Myoepithelial
Nrg1	0	1.45775	0.303	0.005	0	Myoepithelial
Tfcp2l1	0	1.38607	0.295	0.015	0	Myoepithelial
Nectin1	0	1.31246	0.423	0.029	0	Myoepithelial
Pdlim3	0	1.3097	0.374	0.017	0	Myoepithelial
Tfap2c	0	1.29676	0.386	0.019	0	Myoepithelial
Atp1b1	0	1.27638	0.374	0.025	0	Myoepithelial
Pgm5	0	1.26866	0.372	0.002	0	Myoepithelial
Usp53	0	1.25606	0.442	0.038	0	Myoepithelial
Krt7	0	1.23712	0.358	0.01	0	Myoepithelial
Adgrg6	0	1.18743	0.348	0.014	0	Myoepithelial
Fzd7	0	1.18151	0.376	0.026	0	Myoepithelial
Jag2	0	1.14707	0.384	0.007	0	Myoepithelial
Fgf1	0	1.14022	0.362	0.022	0	Myoepithelial
Nxn	0	1.135	0.391	0.034	0	Myoepithelial
Pdlim4	0	1.10355	0.315	0.015	0	Myoepithelial
Barx2	0	1.08468	0.344	0.015	0	Myoepithelial
Bcam	0	1.06753	0.333	0.02	0	Myoepithelial
Wnt4	0	1.04846	0.297	0.015	0	Myoepithelial
Lama3	0	1.04463	0.319	0.006	0	Myoepithelial
Itgb4	0	1.03808	0.311	0.013	0	Myoepithelial
Dsc3	0	1.02819	0.284	0.002	0	Myoepithelial
Car12	0	0.984004	0.258	0.008	0	Myoepithelial
Fhod3	0	0.981969	0.258	0.002	0	Myoepithelial
Dlk2	0	0.962225	0.256	0.001	0	Myoepithelial
Lamc2	0	0.961559	0.278	0.01	0	Myoepithelial
Fgfr2	0	0.942244	0.292	0.008	0	Myoepithelial
Ptpn14	0	0.941167	0.286	0.011	0	Myoepithelial
Cpxm2	0	0.939871	0.28	0.009	0	Myoepithelial
Kcnh1	0	0.917867	0.25	0.003	0	Myoepithelial
Moxd1	0	0.914592	0.252	0.001	0	Myoepithelial
Nrg2	0	0.892816	0.258	0.011	0	Myoepithelial
Nav2	0	0.783577	0.252	0.012	0	Myoepithelial
Kitl	6.48032e-307	1.77039	0.616	0.098	2.09217e-302	Myoepithelial
Marcksl1	7.66995e-307	1.35114	0.519	0.067	2.47624e-302	Myoepithelial
Tanc1	2.71005e-306	1.16452	0.395	0.039	8.7494e-302	Myoepithelial
Actn1	1.35656e-302	1.35706	0.477	0.059	4.37964e-298	Myoepithelial
Cx3cl1	2.3609e-300	1.18128	0.382	0.037	7.62216e-296	Myoepithelial
Tppp3	5.03456e-298	1.56435	0.581	0.087	1.62541e-293	Myoepithelial
Cxadr	4.21313e-297	1.12573	0.339	0.029	1.36021e-292	Myoepithelial
Epas1	1.21535e-294	1.39369	0.54	0.075	3.92377e-290	Myoepithelial
Ier3	2.64724e-293	2.03661	0.753	0.164	8.54663e-289	Myoepithelial
Cnn2	4.48276e-292	1.06711	0.341	0.03	1.44726e-287	Myoepithelial
Cd9	7.09817e-290	2.32088	0.902	0.325	2.29164e-285	Myoepithelial
Adgrl2	1.36171e-289	0.940427	0.311	0.024	4.3963e-285	Myoepithelial
Runx1	9.87466e-289	1.45393	0.54	0.077	3.18803e-284	Myoepithelial
Icam1	4.55514e-287	1.52726	0.583	0.091	1.47063e-282	Myoepithelial
Aopep	6.88773e-280	1.28642	0.464	0.06	2.2237e-275	Myoepithelial
Net1	1.4983e-274	1.16377	0.409	0.047	4.83728e-270	Myoepithelial
Snai2	3.30883e-274	0.893318	0.317	0.027	1.06826e-269	Myoepithelial
Osr2	3.23756e-271	1.65445	0.714	0.144	1.04525e-266	Myoepithelial
Dstn	4.30416e-266	2.63315	0.898	0.369	1.3896e-261	Myoepithelial
S100a10	1.57027e-265	1.85574	0.91	0.275	5.06963e-261	Myoepithelial
Vwa1	2.01494e-265	1.22357	0.464	0.062	6.50525e-261	Myoepithelial
Myl6	2.53895e-257	2.80073	0.984	0.574	8.19699e-253	Myoepithelial
Rflnb	1.13086e-256	0.944748	0.354	0.036	3.65097e-252	Myoepithelial
Aplp2	9.2438e-255	1.83431	0.81	0.226	2.98436e-250	Myoepithelial
Mif	2.91905e-254	1.84091	0.744	0.206	9.42415e-250	Myoepithelial
Fat1	1.74585e-249	0.841431	0.282	0.023	5.63646e-245	Myoepithelial
Mast4	3.46889e-249	1.74967	0.511	0.082	1.11993e-244	Myoepithelial
Hgf	2.15876e-242	1.0732	0.278	0.024	6.96954e-238	Myoepithelial
Apoe	3.31085e-239	2.49667	0.984	0.573	1.06891e-234	Myoepithelial
Rbpms	4.74833e-239	1.75399	0.661	0.148	1.533e-234	Myoepithelial
Tfap2b	3.3883e-237	0.937105	0.288	0.027	1.09391e-232	Myoepithelial
Pltp	4.50112e-236	1.13609	0.552	0.092	1.45319e-231	Myoepithelial
Pgf	4.16924e-235	1.61705	0.474	0.08	1.34604e-230	Myoepithelial
Slc25a4	1.54109e-234	1.59853	0.73	0.176	4.97543e-230	Myoepithelial
Actg1	4.89848e-227	1.92832	0.986	0.765	1.58147e-222	Myoepithelial
Hspa1b	7.34871e-225	1.94784	0.802	0.228	2.37253e-220	Myoepithelial
Cpe	2.32949e-223	1.25806	0.593	0.113	7.52075e-219	Myoepithelial
Atf3	4.3538e-221	2.74484	0.943	0.522	1.40562e-216	Myoepithelial
Unc45a	1.04202e-217	0.858538	0.284	0.028	3.36416e-213	Myoepithelial
Actn4	1.17294e-215	1.5282	0.695	0.179	3.78685e-211	Myoepithelial
Arl4c	2.7094e-213	0.906625	0.376	0.048	8.74728e-209	Myoepithelial
Calm2	6.71305e-212	1.85054	0.91	0.405	2.16731e-207	Myoepithelial
Hspa1a	1.6703e-209	2.15218	0.728	0.207	5.39256e-205	Myoepithelial
Nfib	1.95828e-209	1.61924	0.812	0.258	6.32231e-205	Myoepithelial
Plscr1	1.00189e-207	1.08747	0.344	0.043	3.2346e-203	Myoepithelial
Pde4b	6.68443e-206	1.52594	0.513	0.099	2.15807e-201	Myoepithelial
Fos	3.32791e-205	2.32116	0.977	0.733	1.07441e-200	Myoepithelial
Cish	5.63227e-200	0.986811	0.354	0.047	1.81838e-195	Myoepithelial
Epcam	4.23616e-199	1.8189	0.706	0.226	1.36764e-194	Myoepithelial
Smtn	9.70375e-199	0.837752	0.274	0.028	3.13286e-194	Myoepithelial
S100a11	1.97173e-197	1.80791	0.916	0.507	6.36574e-193	Myoepithelial
Sparcl1	4.56756e-197	1.51403	0.411	0.064	1.47464e-192	Myoepithelial
Phlda1	5.81668e-196	1.90361	0.834	0.323	1.87792e-191	Myoepithelial
Tnfaip8	8.82134e-196	0.85208	0.313	0.038	2.84797e-191	Myoepithelial
Tgfb1i1	4.053e-195	0.923429	0.29	0.032	1.30851e-190	Myoepithelial
Ppia	6.38005e-193	1.6435	0.959	0.649	2.0598e-188	Myoepithelial
Mia	3.26619e-190	1.07293	0.264	0.029	1.05449e-185	Myoepithelial
Ifitm3	1.75974e-189	1.66397	0.975	0.474	5.68131e-185	Myoepithelial
Ddr1	7.77021e-186	0.883479	0.307	0.039	2.50861e-181	Myoepithelial
mt-Co3	1.18619e-185	1.29849	1	0.87	3.8296e-181	Myoepithelial
Actb	4.25034e-185	1.50845	0.996	0.865	1.37222e-180	Myoepithelial
Map1lc3a	4.42683e-185	1.55852	0.738	0.246	1.4292e-180	Myoepithelial
Jun	6.16884e-185	2.05753	0.965	0.712	1.99161e-180	Myoepithelial
Etl4	1.37634e-183	0.782469	0.272	0.03	4.44352e-179	Myoepithelial
Dbi	1.21015e-182	1.88771	0.669	0.203	3.90698e-178	Myoepithelial
Sorl1	6.20753e-182	0.744712	0.254	0.027	2.0041e-177	Myoepithelial
Ephx1	1.00243e-180	1.0457	0.409	0.07	3.23633e-176	Myoepithelial
Cbx6	1.6179e-180	0.928111	0.358	0.053	5.22338e-176	Myoepithelial
Gtf2i	2.44205e-178	1.00441	0.399	0.066	7.88415e-174	Myoepithelial
Myh9	6.35355e-177	1.38477	0.699	0.2	2.05124e-172	Myoepithelial
Ptma	2.68581e-176	1.58221	0.977	0.803	8.67114e-172	Myoepithelial
Tinagl1	1.0412e-175	0.906823	0.344	0.048	3.36152e-171	Myoepithelial
Clstn1	3.36491e-175	1.2845	0.526	0.122	1.08636e-170	Myoepithelial
Dusp6	1.02786e-173	1.044	0.364	0.056	3.31845e-169	Myoepithelial
Fryl	2.71755e-173	0.934478	0.386	0.062	8.77361e-169	Myoepithelial
Malat1	3.62252e-173	1.48946	1	0.806	1.16953e-168	Myoepithelial
Sdc4	2.70794e-172	1.6103	0.886	0.417	8.7426e-168	Myoepithelial
Atp1b3	3.14538e-169	1.21849	0.601	0.153	1.01549e-164	Myoepithelial
Plec	5.83883e-168	1.20153	0.532	0.12	1.88506e-163	Myoepithelial
Oat	1.0544e-167	1.55401	0.787	0.301	3.40412e-163	Myoepithelial
Rras	4.84866e-167	1.16982	0.46	0.093	1.56539e-162	Myoepithelial
Ccnd2	7.88555e-166	1.31845	0.568	0.137	2.54585e-161	Myoepithelial
Nr1d1	1.17313e-165	1.37135	0.569	0.143	3.78746e-161	Myoepithelial
Rps27	1.56307e-165	1.30481	0.988	0.803	5.04638e-161	Myoepithelial
Wls	2.22183e-165	1.2771	0.56	0.138	7.17319e-161	Myoepithelial
Gapdh	2.56295e-165	1.43925	0.798	0.311	8.27449e-161	Myoepithelial
Tmem176b	3.59666e-165	1.50875	0.718	0.223	1.16118e-160	Myoepithelial
Mrps6	2.04751e-164	0.924936	0.272	0.034	6.61038e-160	Myoepithelial
Pkp4	1.24475e-162	0.825935	0.313	0.045	4.01869e-158	Myoepithelial
Hpgd	2.42293e-162	1.17376	0.468	0.095	7.82243e-158	Myoepithelial
mt-Co2	3.25781e-157	1.20032	0.998	0.818	1.05178e-152	Myoepithelial
Vcl	1.75693e-156	1.0978	0.44	0.088	5.67223e-152	Myoepithelial
Ptprs	3.00567e-156	0.818083	0.325	0.049	9.7038e-152	Myoepithelial
Irx2	4.52754e-154	1.1712	0.421	0.09	1.46172e-149	Myoepithelial
mt-Atp6	8.82559e-154	1.1448	1	0.884	2.84934e-149	Myoepithelial
Apobec3	3.38822e-153	0.841876	0.295	0.043	1.09389e-148	Myoepithelial
Sox4	6.6562e-153	0.861633	0.29	0.04	2.14895e-148	Myoepithelial
Luzp1	1.52126e-152	0.993462	0.417	0.082	4.91139e-148	Myoepithelial
Ndufa11	2.37647e-151	1.54297	0.658	0.239	7.67242e-147	Myoepithelial
F2r	4.63321e-151	0.797388	0.294	0.041	1.49583e-146	Myoepithelial
Sema5a	9.60125e-151	0.907066	0.266	0.035	3.09976e-146	Myoepithelial
S100a1	4.91732e-150	0.943768	0.393	0.075	1.58756e-145	Myoepithelial
Syne2	6.97403e-150	0.935056	0.362	0.063	2.25157e-145	Myoepithelial
Ptms	2.08549e-149	1.42174	0.785	0.297	6.73299e-145	Myoepithelial
Cd200	4.97801e-149	0.621626	0.25	0.03	1.60715e-144	Myoepithelial
Pdpn	3.21075e-148	0.966826	0.448	0.093	1.03659e-143	Myoepithelial
Amotl1	2.96592e-144	1.04331	0.442	0.095	9.57546e-140	Myoepithelial
App	3.24486e-144	1.3567	0.847	0.355	1.0476e-139	Myoepithelial
Lmo4	2.03908e-143	1.24849	0.566	0.16	6.58317e-139	Myoepithelial
Gadd45b	2.87697e-143	1.39499	0.71	0.231	9.28831e-139	Myoepithelial
Adgrg1	3.64037e-143	0.905982	0.282	0.042	1.17529e-138	Myoepithelial
Ccn2	1.59291e-142	1.16346	0.366	0.066	5.14272e-138	Myoepithelial
Gsto1	1.84722e-142	1.09306	0.352	0.066	5.96375e-138	Myoepithelial
Nfix	5.22126e-142	1.30068	0.783	0.301	1.68568e-137	Myoepithelial
Lmna	5.72987e-142	1.50863	0.771	0.314	1.84989e-137	Myoepithelial
Cpne8	9.5431e-142	0.805792	0.301	0.047	3.08099e-137	Myoepithelial
Socs3	2.19264e-140	1.24085	0.798	0.292	7.07893e-136	Myoepithelial
Jup	3.28722e-140	1.05853	0.444	0.104	1.06128e-135	Myoepithelial
Gclm	3.28825e-139	1.15383	0.411	0.089	1.06161e-134	Myoepithelial
Sik1	5.39219e-139	0.980157	0.429	0.09	1.74087e-134	Myoepithelial
Rgs2	1.52811e-138	1.35762	0.503	0.124	4.93351e-134	Myoepithelial
Ctnna1	3.01847e-138	1.08366	0.554	0.152	9.74515e-134	Myoepithelial
Ly6e	9.08832e-138	1.35936	0.933	0.713	2.93416e-133	Myoepithelial
Dnajb1	4.43714e-137	1.79917	0.769	0.305	1.43253e-132	Myoepithelial
Map3k1	2.31671e-136	0.77949	0.282	0.043	7.47949e-132	Myoepithelial
Enc1	2.69993e-136	0.948052	0.294	0.046	8.71674e-132	Myoepithelial
Igfbp5	3.83727e-135	1.34293	0.613	0.179	1.23886e-130	Myoepithelial
Sh3bp5	1.11595e-134	0.949108	0.327	0.057	3.60285e-130	Myoepithelial
Crim1	2.00924e-134	0.808584	0.36	0.066	6.48685e-130	Myoepithelial
Foxc1	3.37995e-134	1.07836	0.386	0.082	1.09122e-129	Myoepithelial
Tmem64	4.31617e-134	0.826068	0.272	0.041	1.39348e-129	Myoepithelial
Tkt	2.24177e-132	1.01625	0.421	0.097	7.23754e-128	Myoepithelial
Fosb	4.95609e-132	1.51117	0.967	0.623	1.60008e-127	Myoepithelial
Meis1	4.41412e-130	0.977699	0.364	0.074	1.4251e-125	Myoepithelial
H3f3b	3.1596e-128	1.29801	0.978	0.888	1.02008e-123	Myoepithelial
Bcl2	3.53492e-128	0.683743	0.264	0.039	1.14125e-123	Myoepithelial
Irx1	1.13348e-126	0.871115	0.266	0.043	3.65942e-122	Myoepithelial
Gsta3	1.28159e-126	1.21747	0.46	0.122	4.13761e-122	Myoepithelial
Cdh1	1.58038e-126	1.01	0.346	0.069	5.10226e-122	Myoepithelial
Rps21	1.95217e-126	1.04935	0.965	0.825	6.30258e-122	Myoepithelial
Rpl13	2.77944e-126	0.984945	0.982	0.882	8.97343e-122	Myoepithelial
Iffo2	1.40992e-125	1.0098	0.395	0.087	4.55191e-121	Myoepithelial
Rplp1	2.47195e-124	0.837676	0.996	0.948	7.98069e-120	Myoepithelial
Ubc	1.22259e-123	1.21728	0.969	0.78	3.94712e-119	Myoepithelial
Rpl41	1.95848e-123	0.841682	0.99	0.927	6.32296e-119	Myoepithelial
Hmgn1	5.66996e-123	1.21892	0.652	0.237	1.83055e-118	Myoepithelial
Cdc42ep3	1.20806e-122	0.805637	0.282	0.047	3.90022e-118	Myoepithelial
S100a6	3.74161e-122	0.953799	0.971	0.452	1.20798e-117	Myoepithelial
Selenom	1.357e-121	1.07577	0.542	0.157	4.38107e-117	Myoepithelial
Nedd9	1.38952e-121	0.70951	0.252	0.038	4.48606e-117	Myoepithelial
H3f3a	8.60748e-121	1.13541	0.937	0.632	2.77893e-116	Myoepithelial
Dynll1	1.72822e-120	1.28257	0.859	0.512	5.57956e-116	Myoepithelial
Cox8a	2.06696e-120	1.2521	0.836	0.476	6.67317e-116	Myoepithelial
Ptprf	3.9679e-120	0.937416	0.352	0.075	1.28104e-115	Myoepithelial
Rbbp8	9.25576e-119	0.845536	0.295	0.053	2.98822e-114	Myoepithelial
Zyx	2.22534e-118	0.927787	0.452	0.112	7.18449e-114	Myoepithelial
mt-Cytb	3.60494e-118	1.03428	0.98	0.761	1.16386e-113	Myoepithelial
Eno1	1.47624e-117	0.778137	0.305	0.057	4.76605e-113	Myoepithelial
Fabp5	5.35052e-117	1.82692	0.575	0.223	1.72742e-112	Myoepithelial
Dst	1.32215e-114	1.09813	0.546	0.162	4.26857e-110	Myoepithelial
mt-Nd3	2.36803e-114	1.11037	0.924	0.491	7.64518e-110	Myoepithelial
Gas5	4.89466e-114	1.18967	0.82	0.407	1.58024e-109	Myoepithelial
mt-Nd4	6.00026e-114	0.990195	0.994	0.734	1.93718e-109	Myoepithelial
Pard3	4.35085e-113	0.784332	0.313	0.061	1.40467e-108	Myoepithelial
Cox6c	2.37396e-112	1.2565	0.765	0.4	7.66434e-108	Myoepithelial
Sox9	5.25507e-112	1.2696	0.595	0.214	1.6966e-107	Myoepithelial
Fau	6.18862e-112	0.947631	0.984	0.85	1.998e-107	Myoepithelial
Rpl37a	7.46981e-112	0.863244	0.98	0.882	2.41163e-107	Myoepithelial
Lgalsl	1.62492e-111	0.73915	0.282	0.051	5.24604e-107	Myoepithelial
Egr1	1.80448e-111	1.12531	0.963	0.597	5.82577e-107	Myoepithelial
Cirbp	2.23769e-110	0.889228	0.374	0.088	7.22439e-106	Myoepithelial
Cp	3.77067e-110	1.04773	0.611	0.191	1.21736e-105	Myoepithelial
Rpl3	7.28903e-110	1.0215	0.947	0.738	2.35327e-105	Myoepithelial
Rpl30	2.24055e-108	0.920794	0.969	0.822	7.23361e-104	Myoepithelial
Anxa2	6.87675e-108	1.01568	0.597	0.193	2.22016e-103	Myoepithelial
Ctsl	1.49028e-107	1.18588	0.873	0.502	4.81138e-103	Myoepithelial
Nenf	3.53972e-107	1.05209	0.624	0.233	1.1428e-102	Myoepithelial
Emp2	4.22261e-107	0.770881	0.256	0.044	1.36327e-102	Myoepithelial
Ezr	2.51122e-106	0.88184	0.348	0.076	8.10747e-102	Myoepithelial
Tcf7l2	3.39325e-105	0.730344	0.362	0.081	1.09551e-100	Myoepithelial
Tns3	8.61337e-105	0.694332	0.262	0.047	2.78083e-100	Myoepithelial
Rpl36	9.9581e-105	0.999845	0.943	0.681	3.21497e-100	Myoepithelial
Urah	4.45563e-104	0.829572	0.27	0.053	1.4385e-99	Myoepithelial
Cryab	1.39261e-103	1.14507	0.552	0.182	4.49605e-99	Myoepithelial
Aldoa	4.03441e-103	1.12135	0.634	0.256	1.30251e-98	Myoepithelial
Rpl37	2.89838e-101	0.892484	0.963	0.785	9.3574e-97	Myoepithelial
Neat1	1.83527e-100	1.45633	0.791	0.388	5.92517e-96	Myoepithelial
Bex3	2.19816e-100	0.835508	0.315	0.069	7.09676e-96	Myoepithelial
Ktn1	3.36631e-99	0.911122	0.432	0.122	1.08681e-94	Myoepithelial
Plcb4	1.80936e-98	1.19311	0.329	0.078	5.84152e-94	Myoepithelial
Hmgn3	7.46269e-98	0.87451	0.438	0.124	2.40933e-93	Myoepithelial
Fam129a	7.53299e-98	1.13306	0.45	0.135	2.43203e-93	Myoepithelial
Ncl	2.08219e-97	1.0862	0.777	0.381	6.72234e-93	Myoepithelial
Mylip	1.22626e-96	0.952139	0.464	0.139	3.95898e-92	Myoepithelial
B230219D22Rik	2.20177e-96	0.733093	0.333	0.076	7.10843e-92	Myoepithelial
mt-Co1	3.15427e-96	0.827854	0.994	0.863	1.01836e-91	Myoepithelial
Hsp90aa1	1.42196e-95	1.10441	0.888	0.543	4.5908e-91	Myoepithelial
Irf2bpl	3.05773e-95	0.887604	0.399	0.108	9.87187e-91	Myoepithelial
Sertad1	3.57993e-95	0.916929	0.35	0.087	1.15578e-90	Myoepithelial
Ppp1r12a	1.34891e-94	0.896916	0.46	0.135	4.35496e-90	Myoepithelial
Rps16	1.51696e-94	0.77953	0.98	0.881	4.89751e-90	Myoepithelial
Anxa1	3.13673e-94	0.919584	0.581	0.193	1.01269e-89	Myoepithelial
Arhgdib	1.33987e-93	0.711868	0.325	0.073	4.32576e-89	Myoepithelial
Eif1	3.43116e-93	0.924121	0.939	0.75	1.10775e-88	Myoepithelial
Kmt2e	3.52162e-93	0.882868	0.487	0.152	1.13695e-88	Myoepithelial
Gtf2h5	4.38808e-93	0.978627	0.493	0.169	1.41669e-88	Myoepithelial
Rpl38	4.51201e-93	0.821034	0.98	0.799	1.4567e-88	Myoepithelial
Rpl27	7.8637e-93	0.770123	0.969	0.819	2.53879e-88	Myoepithelial
Slc3a2	2.11627e-92	1.1586	0.757	0.414	6.83236e-88	Myoepithelial
Hmgb1	2.55737e-92	1.07683	0.708	0.338	8.25646e-88	Myoepithelial
Rpl17	3.4226e-92	0.807039	0.963	0.829	1.10499e-87	Myoepithelial
Nedd4	9.88571e-92	1.12189	0.828	0.448	3.1916e-87	Myoepithelial
Lpp	1.37144e-91	0.932774	0.515	0.166	4.4277e-87	Myoepithelial
Rps19	4.31525e-91	0.904445	0.951	0.756	1.39318e-86	Myoepithelial
Junb	4.74193e-91	1.00978	0.971	0.758	1.53093e-86	Myoepithelial
Ccser2	8.20978e-91	0.88038	0.362	0.095	2.65053e-86	Myoepithelial
Slc12a2	9.80466e-91	0.835883	0.282	0.058	3.16543e-86	Myoepithelial
Rps28	1.59583e-90	0.821798	0.969	0.819	5.15212e-86	Myoepithelial
Jund	5.36296e-89	1.13268	0.916	0.643	1.73143e-84	Myoepithelial
Alcam	8.50481e-89	0.672417	0.264	0.055	2.74578e-84	Myoepithelial
Tns1	1.42266e-88	0.977449	0.372	0.099	4.59305e-84	Myoepithelial
Sfr1	3.93658e-88	0.969869	0.597	0.232	1.27093e-83	Myoepithelial
Rpl39	7.68731e-88	0.829453	0.953	0.79	2.48185e-83	Myoepithelial
Fgfr1	8.08434e-88	0.873057	0.556	0.186	2.61003e-83	Myoepithelial
Rps29	9.92708e-88	0.712313	0.98	0.9	3.20496e-83	Myoepithelial
Atp5h	2.1046e-86	0.98253	0.728	0.389	6.7947e-82	Myoepithelial
mt-Nd1	3.44265e-86	0.895237	0.959	0.655	1.11146e-81	Myoepithelial
Atp5l	6.3187e-86	0.990171	0.802	0.495	2.03999e-81	Myoepithelial
Rps5	1.76136e-85	0.814697	0.961	0.785	5.68654e-81	Myoepithelial
Skp1a	2.72663e-85	0.928515	0.497	0.176	8.80293e-81	Myoepithelial
Ubb	3.13186e-85	0.840152	0.967	0.819	1.01112e-80	Myoepithelial
Btg2	4.47717e-85	1.28176	0.869	0.608	1.44546e-80	Myoepithelial
Rpl18	5.69722e-85	0.846318	0.951	0.767	1.83935e-80	Myoepithelial
Clk1	8.01186e-85	0.897155	0.614	0.239	2.58663e-80	Myoepithelial
Rpl10a	1.11499e-84	0.903558	0.928	0.731	3.59976e-80	Myoepithelial
Fus	4.4457e-84	0.849636	0.701	0.289	1.43529e-79	Myoepithelial
Gm10076	8.05198e-84	0.92065	0.832	0.518	2.59958e-79	Myoepithelial
Rpl7	2.77188e-83	0.840947	0.939	0.775	8.94901e-79	Myoepithelial
Pfdn5	6.21706e-83	0.943877	0.828	0.521	2.00718e-78	Myoepithelial
Pfn1	7.27789e-83	1.13754	0.753	0.427	2.34967e-78	Myoepithelial
Midn	9.52893e-83	0.82663	0.436	0.134	3.07642e-78	Myoepithelial
Cfl1	1.32178e-82	0.990146	0.607	0.256	4.26735e-78	Myoepithelial
Slc38a2	1.36797e-82	0.979131	0.689	0.308	4.4165e-78	Myoepithelial
Dag1	1.85701e-82	0.941377	0.489	0.168	5.99535e-78	Myoepithelial
Purb	2.33719e-82	0.801935	0.503	0.173	7.54562e-78	Myoepithelial
Ntrk2	2.65132e-82	0.677783	0.311	0.074	8.5598e-78	Myoepithelial
Cited4	3.06802e-82	0.881574	0.299	0.076	9.9051e-78	Myoepithelial
Hras	3.35753e-82	0.840565	0.348	0.099	1.08398e-77	Myoepithelial
Chchd2	3.63222e-82	0.949066	0.859	0.585	1.17266e-77	Myoepithelial
Dusp1	7.09324e-82	1.26908	0.838	0.552	2.29005e-77	Myoepithelial
Ebpl	1.02112e-81	0.719211	0.305	0.076	3.29668e-77	Myoepithelial
Pkm	1.14585e-81	0.86121	0.503	0.178	3.69939e-77	Myoepithelial
Pnrc1	1.23723e-81	1.0404	0.751	0.395	3.99439e-77	Myoepithelial
Dynll2	7.86602e-81	0.990593	0.477	0.177	2.53955e-76	Myoepithelial
Naca	9.54032e-81	0.919932	0.902	0.637	3.08009e-76	Myoepithelial
Rbms3	1.22951e-80	0.750465	0.438	0.132	3.96947e-76	Myoepithelial
Ltbp4	1.82829e-80	0.683902	0.297	0.07	5.90264e-76	Myoepithelial
Rpl18a	4.68404e-80	0.723502	0.978	0.87	1.51224e-75	Myoepithelial
Rpl15	5.45401e-80	0.772137	0.939	0.751	1.76083e-75	Myoepithelial
Vcan	8.16794e-80	0.976526	0.335	0.088	2.63702e-75	Myoepithelial
Myl12a	1.68558e-79	1.02689	0.667	0.328	5.4419e-75	Myoepithelial
Rpl6	1.76242e-79	0.765037	0.957	0.81	5.68998e-75	Myoepithelial
Krt8	5.57e-79	0.786266	0.798	0.442	1.79827e-74	Myoepithelial
Rpl19	6.33655e-79	0.721381	0.971	0.834	2.04575e-74	Myoepithelial
Rpl28	1.32348e-78	0.773942	0.971	0.806	4.27285e-74	Myoepithelial
Rps10	7.86389e-78	0.756404	0.949	0.788	2.53886e-73	Myoepithelial
Rps3	9.95983e-78	0.810213	0.916	0.728	3.21553e-73	Myoepithelial
Osr1	1.79519e-77	0.958512	0.266	0.061	5.79578e-73	Myoepithelial
Acpp	1.85785e-77	0.699648	0.254	0.058	5.99808e-73	Myoepithelial
Rpl13a	2.71629e-77	0.775748	0.947	0.79	8.76955e-73	Myoepithelial
Rplp2	3.59337e-77	0.775888	0.941	0.767	1.16012e-72	Myoepithelial
Ssbp3	4.04726e-77	0.775582	0.356	0.102	1.30666e-72	Myoepithelial
Rps18	4.11036e-77	0.753803	0.955	0.797	1.32703e-72	Myoepithelial
Nfe2l1	4.86779e-77	0.761019	0.46	0.156	1.57157e-72	Myoepithelial
Rps14	5.62283e-77	0.643809	0.996	0.927	1.81533e-72	Myoepithelial
Ccn1	1.10144e-76	0.988579	0.667	0.277	3.55598e-72	Myoepithelial
Hsp90ab1	7.7789e-76	0.790105	0.957	0.811	2.51142e-71	Myoepithelial
Smarca2	1.68787e-75	0.811192	0.454	0.154	5.44931e-71	Myoepithelial
Arid5b	2.12448e-75	0.993544	0.552	0.207	6.85887e-71	Myoepithelial
Chd6	2.97513e-75	0.557507	0.278	0.065	9.6052e-71	Myoepithelial
Rpl34	5.07672e-75	0.705113	0.959	0.772	1.63902e-70	Myoepithelial
Ywhaz	5.97036e-75	0.904133	0.748	0.383	1.92753e-70	Myoepithelial
Rps15	7.02087e-75	0.734635	0.965	0.839	2.26669e-70	Myoepithelial
Park7	7.85797e-75	0.994761	0.53	0.234	2.53695e-70	Myoepithelial
Hcfc1r1	8.74361e-75	0.904706	0.415	0.14	2.82287e-70	Myoepithelial
Tra2b	1.1896e-74	0.874264	0.689	0.321	3.84062e-70	Myoepithelial
Rpl22	1.2385e-74	0.848101	0.894	0.672	3.99848e-70	Myoepithelial
Cltb	1.34195e-74	0.859527	0.452	0.163	4.3325e-70	Myoepithelial
Psme1	1.81059e-74	0.761327	0.456	0.155	5.84549e-70	Myoepithelial
Hspa8	2.47465e-74	0.882303	0.949	0.763	7.9894e-70	Myoepithelial
Rpl9	3.04204e-74	0.777269	0.933	0.788	9.82122e-70	Myoepithelial
Ywhaq	6.21783e-74	0.97906	0.554	0.247	2.00743e-69	Myoepithelial
Rsu1	6.65067e-74	0.715982	0.292	0.073	2.14717e-69	Myoepithelial
Elob	9.29401e-74	0.957141	0.689	0.376	3.00057e-69	Myoepithelial
Slc25a25	1.06812e-73	0.652125	0.26	0.06	3.44841e-69	Myoepithelial
Hivep1	1.17778e-73	0.569184	0.262	0.06	3.80248e-69	Myoepithelial
Sbno2	1.32665e-73	0.707125	0.399	0.121	4.28308e-69	Myoepithelial
Oaz1	1.55095e-73	0.846909	0.875	0.64	5.00723e-69	Myoepithelial
Cox4i1	1.63923e-73	0.950379	0.783	0.503	5.29227e-69	Myoepithelial
Six1	2.74519e-73	0.689782	0.262	0.064	8.86283e-69	Myoepithelial
Rps20	3.28051e-73	0.682606	0.967	0.847	1.05911e-68	Myoepithelial
Cald1	3.79335e-73	1.25531	0.583	0.266	1.22468e-68	Myoepithelial
Irf1	4.54213e-73	0.917976	0.585	0.231	1.46643e-68	Myoepithelial
Rpl21	6.40144e-73	0.839106	0.908	0.696	2.06671e-68	Myoepithelial
Sh3pxd2a	6.8305e-73	0.700031	0.339	0.094	2.20523e-68	Myoepithelial
Mfge8	1.34204e-72	1.00701	0.569	0.271	4.33277e-68	Myoepithelial
Rpl31	1.74611e-72	0.833465	0.877	0.618	5.63732e-68	Myoepithelial
Grcc10	3.86617e-72	0.886848	0.45	0.168	1.24819e-67	Myoepithelial
Rps26	4.44872e-72	0.795517	0.914	0.734	1.43627e-67	Myoepithelial
Ints6	5.09324e-72	0.737219	0.294	0.076	1.64435e-67	Myoepithelial
Sertad2	7.30339e-72	0.800202	0.403	0.131	2.3579e-67	Myoepithelial
Wfdc18	7.4789e-72	0.596434	0.705	0.358	2.41456e-67	Myoepithelial
Nfat5	2.33276e-71	0.811088	0.526	0.197	7.53131e-67	Myoepithelial
Rpl35a	4.75915e-71	0.726814	0.939	0.769	1.53649e-66	Myoepithelial
Nfkbia	8.019e-71	1.10084	0.855	0.594	2.58894e-66	Myoepithelial
Uqcr10	8.95473e-71	0.992219	0.599	0.305	2.89104e-66	Myoepithelial
Rnf167	1.38593e-70	0.699602	0.272	0.068	4.47446e-66	Myoepithelial
Txnip	3.7243e-70	0.946248	0.808	0.493	1.20239e-65	Myoepithelial
Rpl23	6.14683e-70	0.64166	0.967	0.876	1.9845e-65	Myoepithelial
Srsf3	9.90271e-70	0.867171	0.671	0.338	3.19709e-65	Myoepithelial
Rpl24	1.19955e-69	0.761892	0.93	0.73	3.87276e-65	Myoepithelial
Rps9	3.58068e-69	0.637317	0.971	0.852	1.15602e-64	Myoepithelial
Selenow	4.7949e-69	0.808973	0.654	0.301	1.54803e-64	Myoepithelial
Rpl8	5.961e-69	0.737012	0.918	0.755	1.92451e-64	Myoepithelial
Chd4	1.17233e-68	0.771115	0.524	0.205	3.78486e-64	Myoepithelial
Zswim6	1.3075e-68	0.595816	0.25	0.058	4.22126e-64	Myoepithelial
Twsg1	1.71017e-68	0.638187	0.329	0.093	5.52127e-64	Myoepithelial
Gpx4	1.95016e-68	0.9528	0.697	0.402	6.2961e-64	Myoepithelial
Klf3	2.40669e-68	0.669251	0.337	0.098	7.76999e-64	Myoepithelial
Snhg1	3.20926e-68	0.870455	0.519	0.221	1.03611e-63	Myoepithelial
Aldh2	5.18809e-68	0.978893	0.599	0.297	1.67497e-63	Myoepithelial
Zfp503	5.26214e-68	0.727337	0.352	0.109	1.69888e-63	Myoepithelial
Gnaq	7.95957e-68	0.734679	0.348	0.104	2.56975e-63	Myoepithelial
Uqcr11	8.12831e-68	0.989805	0.599	0.321	2.62422e-63	Myoepithelial
Tmem176a	8.4762e-68	0.944769	0.536	0.214	2.73654e-63	Myoepithelial
Rpl27a	1.12111e-67	0.651795	0.973	0.862	3.61951e-63	Myoepithelial
Snhg12	2.25942e-67	0.756903	0.378	0.123	7.29454e-63	Myoepithelial
Slc15a2	2.845e-67	0.776072	0.258	0.067	9.18508e-63	Myoepithelial
Iqgap1	6.94118e-67	0.810039	0.568	0.237	2.24096e-62	Myoepithelial
Rnf19a	7.62807e-67	0.623154	0.299	0.081	2.46272e-62	Myoepithelial
Tsc22d4	1.12231e-66	0.807191	0.387	0.133	3.62336e-62	Myoepithelial
Serbp1	1.21852e-66	0.82763	0.74	0.424	3.93401e-62	Myoepithelial
Taf1d	1.30112e-66	0.892359	0.474	0.186	4.20066e-62	Myoepithelial
Rpl23a	1.34866e-66	0.691663	0.949	0.764	4.35416e-62	Myoepithelial
Chka	1.64621e-66	0.715199	0.491	0.182	5.31478e-62	Myoepithelial
Fam102a	1.78129e-66	0.602665	0.258	0.064	5.75091e-62	Myoepithelial
Srpk2	1.9e-66	0.699999	0.323	0.094	6.13416e-62	Myoepithelial
Npm1	1.95927e-66	0.810044	0.753	0.436	6.32549e-62	Myoepithelial
Klf10	5.23103e-66	0.783134	0.299	0.084	1.68884e-61	Myoepithelial
Eef1d	7.14161e-66	0.92041	0.628	0.34	2.30567e-61	Myoepithelial
Bri3	9.5899e-66	0.851137	0.63	0.325	3.0961e-61	Myoepithelial
Cdkn1b	1.55658e-65	0.561358	0.262	0.066	5.02541e-61	Myoepithelial
Rnd3	1.80633e-65	0.792603	0.536	0.204	5.83174e-61	Myoepithelial
Hnrnpa0	2.49958e-65	0.72056	0.456	0.169	8.06989e-61	Myoepithelial
Set	4.08176e-65	0.904348	0.583	0.281	1.3178e-60	Myoepithelial
Rps8	6.16487e-65	0.571845	0.986	0.892	1.99033e-60	Myoepithelial
Tnrc18	6.31009e-65	0.678644	0.303	0.085	2.03721e-60	Myoepithelial
Atp5d	7.45454e-65	0.913226	0.658	0.39	2.4067e-60	Myoepithelial
Rps7	8.32925e-65	0.680052	0.953	0.803	2.6891e-60	Myoepithelial
Cxcl16	1.9702e-64	0.544497	0.264	0.066	6.36078e-60	Myoepithelial
Tgm2	2.01711e-64	0.57096	0.274	0.07	6.51225e-60	Myoepithelial
Gnai2	4.15038e-64	0.731334	0.675	0.311	1.33995e-59	Myoepithelial
Ier2	4.22479e-64	0.945787	0.806	0.553	1.36397e-59	Myoepithelial
Tln1	4.33309e-64	0.777358	0.407	0.142	1.39894e-59	Myoepithelial
Hexim1	4.34652e-64	0.614086	0.356	0.11	1.40327e-59	Myoepithelial
Atp2a2	6.59671e-64	1.09167	0.564	0.26	2.12975e-59	Myoepithelial
Odc1	6.93145e-64	1.09374	0.638	0.335	2.23782e-59	Myoepithelial
Pik3r1	6.93563e-64	0.809561	0.573	0.252	2.23917e-59	Myoepithelial
Rpl11	7.60152e-64	0.704703	0.935	0.766	2.45415e-59	Myoepithelial
Erbin	1.3931e-63	0.697658	0.401	0.138	4.49761e-59	Myoepithelial
Ifitm2	1.77048e-63	0.513123	0.769	0.335	5.71598e-59	Myoepithelial
Ppdpf	3.49199e-63	0.69724	0.309	0.093	1.12739e-58	Myoepithelial
Rps27a	6.98094e-63	0.617868	0.955	0.821	2.2538e-58	Myoepithelial
Hnrnpa2b1	1.3077e-62	0.772361	0.738	0.417	4.2219e-58	Myoepithelial
Rps15a	1.31181e-62	0.613054	0.971	0.855	4.23516e-58	Myoepithelial
Maea	1.34293e-62	0.592814	0.254	0.066	4.33564e-58	Myoepithelial
Gadd45a	1.40769e-62	0.729016	0.323	0.096	4.54474e-58	Myoepithelial
Mt1	1.51393e-62	0.754195	0.9	0.597	4.88771e-58	Myoepithelial
Rpl26	2.21774e-62	0.738781	0.898	0.712	7.15999e-58	Myoepithelial
Pbx1	3.45423e-62	0.724288	0.495	0.196	1.1152e-57	Myoepithelial
Vgll4	4.6083e-62	0.674629	0.335	0.105	1.48779e-57	Myoepithelial
mt-Nd5	4.68308e-62	0.794614	0.8	0.45	1.51193e-57	Myoepithelial
Huwe1	5.14094e-62	0.724833	0.45	0.168	1.65975e-57	Myoepithelial
Yap1	1.16767e-61	0.578234	0.274	0.074	3.76984e-57	Myoepithelial
Ece1	1.21511e-61	0.70002	0.358	0.112	3.92297e-57	Myoepithelial
Ccdc85b	2.10411e-61	0.670456	0.272	0.075	6.79313e-57	Myoepithelial
Rpl12	2.11794e-61	0.644128	0.955	0.827	6.83779e-57	Myoepithelial
Uqcrh	4.15659e-61	0.821511	0.75	0.479	1.34196e-56	Myoepithelial
Rpl36a	4.70398e-61	0.78268	0.83	0.59	1.51868e-56	Myoepithelial
Siva1	4.85258e-61	0.646594	0.272	0.076	1.56666e-56	Myoepithelial
Rps13	6.51997e-61	0.651189	0.945	0.808	2.10497e-56	Myoepithelial
Kif21a	6.86458e-61	0.699154	0.266	0.075	2.21623e-56	Myoepithelial
Rps2	8.98271e-61	0.602496	0.949	0.79	2.90007e-56	Myoepithelial
Clic1	9.4269e-61	0.79441	0.45	0.183	3.04347e-56	Myoepithelial
Ehf	1.02539e-60	1.24799	0.472	0.215	3.31046e-56	Myoepithelial
Pura	1.66983e-60	0.663576	0.393	0.136	5.39103e-56	Myoepithelial
Snrpd2	1.88243e-60	0.920927	0.503	0.235	6.07741e-56	Myoepithelial
Ndufa7	1.99576e-60	0.899592	0.509	0.24	6.44333e-56	Myoepithelial
Pdcl3	3.70315e-60	0.751118	0.286	0.085	1.19556e-55	Myoepithelial
Atp6v1a	5.7767e-60	0.687086	0.323	0.1	1.86501e-55	Myoepithelial
Emd	8.59945e-60	0.643841	0.292	0.086	2.77633e-55	Myoepithelial
Ybx1	1.02711e-59	0.767543	0.796	0.482	3.31601e-55	Myoepithelial
Anxa6	1.18826e-59	0.732951	0.362	0.124	3.83628e-55	Myoepithelial
Plk2	2.3136e-59	0.764702	0.341	0.107	7.46947e-55	Myoepithelial
Ddx5	2.7945e-59	0.781959	0.93	0.74	9.02204e-55	Myoepithelial
Cox6b1	2.85833e-59	0.907936	0.628	0.366	9.22811e-55	Myoepithelial
Kif5b	3.66195e-59	0.758631	0.556	0.251	1.18226e-54	Myoepithelial
Emb	7.94504e-59	0.50414	0.258	0.067	2.56506e-54	Myoepithelial
Hnrnpc	1.00394e-58	0.718077	0.614	0.296	3.24123e-54	Myoepithelial
mt-Nd2	1.18734e-58	0.681978	0.928	0.614	3.83334e-54	Myoepithelial
Rpl35	1.4516e-58	0.718146	0.877	0.693	4.6865e-54	Myoepithelial
Dnaja1	3.08232e-58	0.824089	0.777	0.468	9.95127e-54	Myoepithelial
Bptf	3.61583e-58	0.60265	0.389	0.133	1.16737e-53	Myoepithelial
Rsrc2	4.59691e-58	0.719328	0.436	0.17	1.48411e-53	Myoepithelial
Ankrd17	6.54383e-58	0.706292	0.479	0.19	2.11268e-53	Myoepithelial
Zfp644	7.59802e-58	0.599642	0.292	0.085	2.45302e-53	Myoepithelial
Prdx5	8.69063e-58	0.817777	0.513	0.237	2.80577e-53	Myoepithelial
Atp5j2	2.25181e-57	0.854996	0.614	0.351	7.26996e-53	Myoepithelial
Auts2	2.67597e-57	0.745539	0.45	0.178	8.63937e-53	Myoepithelial
Suco	4.85582e-57	0.644234	0.333	0.105	1.5677e-52	Myoepithelial
Trappc10	5.00912e-57	0.579198	0.25	0.068	1.6172e-52	Myoepithelial
Tra2a	5.12219e-57	0.697474	0.448	0.174	1.6537e-52	Myoepithelial
Hmgb2	1.05738e-56	0.755832	0.468	0.192	3.41376e-52	Myoepithelial
Capzb	1.19305e-56	0.767352	0.483	0.209	3.85176e-52	Myoepithelial
Stx7	1.44907e-56	0.631599	0.254	0.07	4.67832e-52	Myoepithelial
Snrpb	2.40831e-56	0.828188	0.521	0.248	7.77521e-52	Myoepithelial
Foxp1	2.50739e-56	0.666779	0.425	0.158	8.09512e-52	Myoepithelial
Snu13	3.17975e-56	0.803972	0.517	0.243	1.02658e-51	Myoepithelial
Trim8	4.91088e-56	0.668605	0.327	0.108	1.58548e-51	Myoepithelial
mt-Nd4l	4.94601e-56	0.711072	0.679	0.335	1.59682e-51	Myoepithelial
Tomm7	7.06982e-56	0.85124	0.599	0.334	2.28249e-51	Myoepithelial
Bhlhe40	1.09277e-55	1.01496	0.566	0.265	3.52799e-51	Myoepithelial
Rpl14	1.16584e-55	0.690043	0.885	0.667	3.76391e-51	Myoepithelial
Nasp	1.31841e-55	0.564958	0.268	0.076	4.2565e-51	Myoepithelial
Rps6	1.36961e-55	0.640817	0.912	0.71	4.42178e-51	Myoepithelial
Cdkn1a	1.42797e-55	0.69793	0.37	0.126	4.61019e-51	Myoepithelial
Vasp	2.20016e-55	0.61237	0.274	0.08	7.10322e-51	Myoepithelial
Kmt2a	2.66422e-55	0.571957	0.344	0.114	8.60144e-51	Myoepithelial
Rrp1	4.33946e-55	0.698596	0.331	0.113	1.40099e-50	Myoepithelial
Ptges3	5.00176e-55	0.792311	0.575	0.288	1.61482e-50	Myoepithelial
Ctnnb1	9.78654e-55	0.730681	0.474	0.204	3.15958e-50	Myoepithelial
Eif3k	1.26398e-54	0.743283	0.577	0.305	4.08075e-50	Myoepithelial
Nop53	1.35682e-54	0.756825	0.415	0.166	4.38051e-50	Myoepithelial
Nfic	1.57878e-54	0.700276	0.45	0.184	5.09711e-50	Myoepithelial
Rsf1	2.11189e-54	0.566697	0.252	0.07	6.81824e-50	Myoepithelial
Itpkb	4.29812e-54	0.535463	0.258	0.072	1.38765e-49	Myoepithelial
Raly	4.85042e-54	0.538551	0.301	0.094	1.56596e-49	Myoepithelial
Ankrd11	8.84261e-54	0.684338	0.454	0.18	2.85483e-49	Myoepithelial
Tecr	9.23614e-54	0.741059	0.378	0.148	2.98189e-49	Myoepithelial
Calm1	1.07812e-53	0.762243	0.883	0.716	3.4807e-49	Myoepithelial
Zcchc7	1.44493e-53	0.48331	0.26	0.074	4.66495e-49	Myoepithelial
Bnip2	1.52983e-53	0.461366	0.262	0.073	4.93904e-49	Myoepithelial
Anp32b	1.83479e-53	0.733452	0.456	0.199	5.92362e-49	Myoepithelial
Stat3	3.53036e-53	0.600161	0.552	0.24	1.13978e-48	Myoepithelial
Rabac1	3.54035e-53	0.835161	0.712	0.477	1.143e-48	Myoepithelial
Wwtr1	5.06708e-53	0.489329	0.378	0.128	1.63591e-48	Myoepithelial
Igf1r	5.85742e-53	0.644922	0.311	0.1	1.89107e-48	Myoepithelial
Azin1	7.03838e-53	0.794502	0.479	0.212	2.27234e-48	Myoepithelial
Nfe2l2	1.77207e-52	0.636248	0.397	0.146	5.72114e-48	Myoepithelial
Zfp36l2	1.90398e-52	0.780048	0.63	0.312	6.14702e-48	Myoepithelial
Brwd1	2.23595e-52	0.571412	0.319	0.105	7.21875e-48	Myoepithelial
Klf4	2.39011e-52	0.644486	0.798	0.451	7.71649e-48	Myoepithelial
Son	2.50254e-52	0.631706	0.607	0.287	8.07945e-48	Myoepithelial
Morf4l1	3.19542e-52	0.702457	0.701	0.394	1.03164e-47	Myoepithelial
Arih1	4.16503e-52	0.600905	0.389	0.144	1.34468e-47	Myoepithelial
Efna1	4.83653e-52	0.624606	0.256	0.077	1.56147e-47	Myoepithelial
Ik	5.49828e-52	0.65428	0.337	0.12	1.77512e-47	Myoepithelial
Smg1	5.77753e-52	0.60601	0.358	0.125	1.86527e-47	Myoepithelial
Snrpg	6.8542e-52	0.766074	0.566	0.296	2.21288e-47	Myoepithelial
Cd164	7.45968e-52	0.780544	0.56	0.283	2.40836e-47	Myoepithelial
Ash1l	1.11705e-51	0.6401	0.362	0.129	3.60641e-47	Myoepithelial
Rps11	1.40223e-51	0.567873	0.945	0.799	4.5271e-47	Myoepithelial
Zfp326	2.11844e-51	0.531791	0.262	0.077	6.8394e-47	Myoepithelial
Rhoc	3.02486e-51	0.825761	0.479	0.231	9.76576e-47	Myoepithelial
Rps3a1	4.27376e-51	0.550153	0.945	0.854	1.37978e-46	Myoepithelial
Itgb1	5.31467e-51	0.635504	0.605	0.284	1.71584e-46	Myoepithelial
Bsg	5.75996e-51	0.788256	0.677	0.413	1.8596e-46	Myoepithelial
Zfhx3	6.72238e-51	0.605916	0.325	0.111	2.17032e-46	Myoepithelial
Sptan1	8.37391e-51	0.537297	0.36	0.126	2.70352e-46	Myoepithelial
Iqgap2	8.92857e-51	0.600207	0.268	0.084	2.88259e-46	Myoepithelial
Pdcd5	9.25205e-51	0.746744	0.362	0.14	2.98703e-46	Myoepithelial
Zmynd11	9.61375e-51	0.602723	0.339	0.119	3.1038e-46	Myoepithelial
Tax1bp1	9.91722e-51	0.755414	0.634	0.355	3.20177e-46	Myoepithelial
S100a16	1.06249e-50	0.71724	0.54	0.265	3.43025e-46	Myoepithelial
Tagln2	1.2168e-50	0.640126	0.436	0.174	3.92843e-46	Myoepithelial
Rps25	1.40628e-50	0.592799	0.926	0.772	4.54018e-46	Myoepithelial
Antxr1	2.15195e-50	0.509675	0.354	0.12	6.94758e-46	Myoepithelial
Csnk1a1	2.30229e-50	0.699483	0.695	0.393	7.43296e-46	Myoepithelial
Atp5g2	2.80218e-50	0.782085	0.63	0.388	9.04682e-46	Myoepithelial
Khdrbs1	3.6414e-50	0.629329	0.407	0.16	1.17563e-45	Myoepithelial
Pigp	3.91525e-50	0.683771	0.295	0.101	1.26404e-45	Myoepithelial
Srebf1	4.58722e-50	0.589939	0.264	0.081	1.48098e-45	Myoepithelial
Ppp1r15a	8.07853e-50	0.644333	0.73	0.394	2.60815e-45	Myoepithelial
1810037I17Rik	8.83952e-50	0.778073	0.446	0.201	2.85384e-45	Myoepithelial
Map1lc3b	8.91e-50	0.763088	0.701	0.448	2.87659e-45	Myoepithelial
Ski	1.08415e-49	0.565406	0.401	0.151	3.50017e-45	Myoepithelial
Cnn3	1.49082e-49	0.796461	0.499	0.242	4.8131e-45	Myoepithelial
Chmp2b	2.52776e-49	0.556843	0.252	0.076	8.16088e-45	Myoepithelial
Rcc2	2.799e-49	0.616951	0.278	0.091	9.03658e-45	Myoepithelial
Rgs5	0	4.33482	0.862	0.014	0	Pericytes
Gm13889	0	3.49444	0.828	0.036	0	Pericytes
Ednrb	0	3.20143	0.612	0.009	0	Pericytes
Notch3	0	3.02444	0.647	0.008	0	Pericytes
Ndufa4l2	0	2.93088	0.724	0.026	0	Pericytes
Abcc9	0	2.91745	0.621	0.018	0	Pericytes
Cox4i2	0	2.85692	0.595	0.005	0	Pericytes
Gucy1a1	0	2.81326	0.664	0.026	0	Pericytes
Kcnj8	0	2.73877	0.612	0.006	0	Pericytes
Ace2	0	2.39688	0.483	0.003	0	Pericytes
Gucy1b1	0	2.38746	0.543	0.015	0	Pericytes
Rgs4	0	2.36715	0.422	0.003	0	Pericytes
Gja4	0	2.18011	0.509	0.005	0	Pericytes
Mnd1	0	1.78099	0.379	0.008	0	Pericytes
Olfr558	0	1.64364	0.345	0.001	0	Pericytes
Higd1b	0	1.41529	0.267	0.002	0	Pericytes
Ifitm1	5.76681e-298	2.89425	0.655	0.032	1.86181e-293	Pericytes
Ano1	1.59073e-289	2.23744	0.5	0.018	5.13566e-285	Pericytes
Adra2a	1.96394e-281	2.0294	0.371	0.01	6.34059e-277	Pericytes
Vtn	1.70528e-243	2.512	0.655	0.04	5.50549e-239	Pericytes
Sept4	1.08887e-237	2.07377	0.509	0.024	3.51542e-233	Pericytes
Sparcl1	1.25546e-236	3.24441	0.828	0.069	4.05325e-232	Pericytes
Itga7	3.39815e-220	1.30133	0.276	0.007	1.09709e-215	Pericytes
Ednra	1.67526e-211	1.50488	0.345	0.012	5.40857e-207	Pericytes
Agtr1a	4.07477e-206	1.85938	0.379	0.015	1.31554e-201	Pericytes
Pde5a	3.72853e-203	2.21022	0.526	0.03	1.20376e-198	Pericytes
Parm1	9.43485e-203	1.60191	0.345	0.012	3.04604e-198	Pericytes
Art3	2.24257e-201	1.61492	0.319	0.01	7.24015e-197	Pericytes
Atp1b2	1.32299e-199	1.25753	0.25	0.006	4.27128e-195	Pericytes
Cpm	2.68391e-199	1.52113	0.284	0.008	8.66499e-195	Pericytes
Esam	5.23157e-195	1.93419	0.56	0.034	1.68901e-190	Pericytes
Rasl11a	3.5046e-194	2.14459	0.491	0.027	1.13146e-189	Pericytes
Piezo2	1.2554e-170	1.26799	0.259	0.008	4.05305e-166	Pericytes
Nes	6.00115e-163	1.24037	0.267	0.009	1.93747e-158	Pericytes
Il34	4.05608e-158	1.54752	0.328	0.014	1.30951e-153	Pericytes
Mcam	3.22135e-154	1.37125	0.259	0.009	1.04001e-149	Pericytes
Tinagl1	4.1642e-154	2.34906	0.603	0.053	1.34441e-149	Pericytes
Gng11	1.91571e-143	2.53944	0.759	0.094	6.18487e-139	Pericytes
Postn	7.4113e-142	2.6511	0.638	0.064	2.39274e-137	Pericytes
Myl9	4.53748e-140	2.43342	0.603	0.057	1.46492e-135	Pericytes
Slc12a2	5.39754e-139	2.56099	0.612	0.061	1.7426e-134	Pericytes
Itga1	1.59032e-137	2.27816	0.552	0.049	5.13434e-133	Pericytes
Pdgfrb	4.71865e-137	3.04118	0.862	0.137	1.52342e-132	Pericytes
Rasgrp2	4.31632e-135	2.03394	0.44	0.032	1.39352e-130	Pericytes
Cbfa2t3	5.49677e-134	1.52462	0.371	0.022	1.77463e-129	Pericytes
Arhgef17	1.54461e-116	1.74162	0.397	0.03	4.98677e-112	Pericytes
Myo1b	1.03931e-115	2.39954	0.638	0.081	3.35541e-111	Pericytes
Des	1.50403e-111	1.57861	0.328	0.021	4.85576e-107	Pericytes
Cacna2d1	4.24024e-111	1.59374	0.388	0.03	1.36896e-106	Pericytes
Syn3	3.22654e-98	1.66158	0.422	0.039	1.04169e-93	Pericytes
Sdc1	1.53963e-93	1.85391	0.448	0.047	4.97071e-89	Pericytes
Timp3	1.08102e-84	3.03743	0.974	0.347	3.49008e-80	Pericytes
Gjc1	3.11012e-83	1.59892	0.388	0.039	1.0041e-78	Pericytes
Igfbp7	3.43402e-82	2.44142	1	0.348	1.10867e-77	Pericytes
Mfge8	2.73282e-80	2.90887	0.871	0.275	8.8229e-76	Pericytes
Tpm2	9.4465e-76	1.61389	0.448	0.055	3.0498e-71	Pericytes
Ndrg2	2.17836e-74	1.3426	0.31	0.028	7.03283e-70	Pericytes
Ptp4a3	4.47457e-72	1.80399	0.388	0.045	1.44462e-67	Pericytes
Epas1	1.35297e-71	1.89941	0.534	0.084	4.36806e-67	Pericytes
Rrad	4.94921e-71	1.45537	0.276	0.023	1.59785e-66	Pericytes
Prkg1	2.99945e-70	1.32642	0.276	0.023	9.68373e-66	Pericytes
Vstm4	1.68937e-67	1.50755	0.293	0.027	5.45413e-63	Pericytes
Mylk	1.26034e-64	1.7956	0.543	0.095	4.06901e-60	Pericytes
Cygb	3.26441e-63	2.11285	0.698	0.166	1.05392e-58	Pericytes
Steap4	1.00778e-62	2.31081	0.767	0.21	3.25362e-58	Pericytes
Malat1	2.64781e-61	2.23795	0.991	0.81	8.54845e-57	Pericytes
Rarres2	4.69589e-61	1.9163	0.802	0.22	1.51607e-56	Pericytes
Esyt1	6.67592e-61	1.56082	0.44	0.066	2.15532e-56	Pericytes
Cald1	7.21152e-61	2.33585	0.81	0.271	2.32824e-56	Pericytes
Mprip	1.2105e-59	2.13029	0.647	0.159	3.90811e-55	Pericytes
Tagln	6.33742e-57	2.36198	0.31	0.035	2.04604e-52	Pericytes
Gnb4	8.0297e-57	1.324	0.319	0.038	2.59239e-52	Pericytes
Egflam	9.7732e-55	1.31823	0.267	0.028	3.15528e-50	Pericytes
Pkig	6.48827e-54	1.56153	0.371	0.054	2.09474e-49	Pericytes
Dtx3	1.48152e-52	1.26498	0.267	0.029	4.78309e-48	Pericytes
P2ry14	4.40074e-51	1.50869	0.379	0.058	1.42078e-46	Pericytes
[truncated: 450 more rows]
