# Supplementary material for: Exploring Immune Cell Diversity in the Lacrimal Glands of Healthy Mice: A Single-Cell RNA-Sequencing Atlas
Source: Int J Mol Sci. 2024 Jan 19;25(2):1208. doi: 10.3390/ijms25021208 (PMC10816500; doi:10.3390/ijms25021208)
Supplement: Supplementary file 1 [file ijms-25-01208-s001.zip › Supplementary Table. S1 Antibody list.xlsx]

## Sheet: Sheet1
Table S1: List of used antibodies in this study.
Cell type	Antibody	Cat.	Dilution
Tregs	PE-conjugated anti-Foxp3 antibody	Cat #: 12-5773-82, Clone FJK-16s, Invitrogen, Carlsbad, California, USA.	1:200
CD4+ T cells	anti-CD4 antibody	Cat #: WL0281, Wanleibio, Shenyang, China.	1:200
CD8+ T cells	anti-CD8 antibody	Cat #: WL01102, Wanleibio, Shenyang, China.	1:200
Ki67+ T cells	PE-conjugated anti-Ki-67 antibody	Cat #: 652403, Clone 16A8, Biolegend, San Diego, California, USA.	1:100
Mast cells	FITC-conjugated avidin	Cat #: A-821, Life Technologies Corporation, Carlsbad, California, USA.	1:100
c-Kit+ MCs	PE conjugated anti-c-kit (CD177) antibody	Cat #: 340867, Clone 104D2, BD Biosciences, San Jose California, USA.	1:200
Macrophages	FITC-conjugated anti-mouse CD64 antibody	Cat #: 164406, Clone W18349C, BioLegend, San Diego, California, USA.	1:200
Plasma cells	PE conjugated anti-CD138 antibody	Cat #: 142503, Clone 281-2, BioLegend, San Diego, California, USA.	1:200
B cells	anti-CD19 antibody	Cat #: ab245235, Clone EPR23174-145, Abcam, Waltham, Massachusetts, USA	1:200
