# Supplementary material for: Exploring Immune Cell Diversity in the Lacrimal Glands of Healthy Mice: A Single-Cell RNA-Sequencing Atlas
Source: Int J Mol Sci. 2024 Jan 19;25(2):1208. doi: 10.3390/ijms25021208 (PMC10816500; doi:10.3390/ijms25021208)
Supplement: Supplementary file 1 [file ijms-25-01208-s001.zip › Supplementary Table. S3 Software and algorithm.xlsx]

## Sheet: Sheet1
Table S3: Software and algorithm
Name	Version	Web address	Software vendors
Cell Ranger (10x Genomics)	v5.0.0	https://github.com/10XGenomics/cellranger	10x Genomics, USA
Seurat	v4.3.0	https://satijalab.org/seurat/	Satija Lab, USA
Cellchat	v1.6.1	http://www.cellchat.org/	Jin, Suoqin et al., USA
DoubletFinder	v2.0.3	https://github.com/chris-mcginnis-ucsf/DoubletFinder	R Core Team (2022). R: A language and environment for statistical computing. R Foundation for Statistical Computing, Vienna, Austria.
SingleR	v1.8.1	https://github.com/dviraran/SingleR	R Core Team (2022). R: A language and environment for statistical computing. R Foundation for Statistical Computing, Vienna, Austria.
dplyr	v1.1.1	https://github.com/tidyverse/dplyr	R Core Team (2022). R: A language and environment for statistical computing. R Foundation for Statistical Computing, Vienna, Austria.
patchwork	v1.1.2	https://github.com/thomasp85/patchwork	R Core Team (2022). R: A language and environment for statistical computing. R Foundation for Statistical Computing, Vienna, Austria.
tidyverse	v2.0.0	https://github.com/tidyverse	R Core Team (2022). R: A language and environment for statistical computing. R Foundation for Statistical Computing, Vienna, Austria.
R	v4.1.3	http://www.r-project.org	R Core Team (2022). R: A language and environment for statistical computing. R Foundation for Statistical Computing, Vienna, Austria.
